# Supplementary material for: Organic fertilization co-selects genetically linked antibiotic and metal(loid) resistance genes in global soil microbiome
Source: Nat Commun. 2024 Jun 17;15:5168. doi: 10.1038/s41467-024-49165-5 (PMC11183072; doi:10.1038/s41467-024-49165-5)
Supplement: Supplementary file 4 — Source Data [file 41467_2024_49165_MOESM4_ESM.zip]

Archive with 2 entries (2 files):
- Source Data to Main Figures.xlsx
- Source Data to Supplementary Figures.xlsx
