# Supplementary material for: Organic fertilization co-selects genetically linked antibiotic and metal(loid) resistance genes in global soil microbiome
Source: Nat Commun. 2024 Jun 17;15:5168. doi: 10.1038/s41467-024-49165-5 (PMC11183072; doi:10.1038/s41467-024-49165-5)
Supplement: Supplementary file 4 — Source Data [file 41467_2024_49165_MOESM4_ESM.zip › Source Data to Main Figures.xlsx]

## Sheet: Fig. 1a
Longitude	Latitude	Country	Fertilizer type	Number
26.5296	-25.9946	South Africa	NOF	3
27.33	-26.11	South Africa	NOF	3
130.213	46.4067	China	OF	1
131.697	46.7447	China	OF	1
120.056	31.9375	China	OF	1
119.51	30.9178	China	OF	1
102.741	23.1295	China	OF	1
102.383	23.2119	China	OF	1
101.035	23.0522	China	OF	1
101.246	24.4704	China	OF	1
133.466	48.0444	China	OF	1
131.166	45.2814	China	OF	1
114.117	30.9047	China	OF	1
113.284	30.38	China	OF	1
112.343	28.7958	China	OF	1
113.823	29.95	China	OF	1
121.247	30.7069	China	OF	1
120.235	30.6328	China	OF	1
109.21	27.52	China	OF	3
104.067	30.6667	China	OF	8
106.717	26.2667	China	OF	8
108.083	34.03	China	NOF	8
86.02	44.18	China	NOF	12
118.038	24.6389	China	OF	2
117.939	24.58	China	OF	3
116.65	37.3	China	NOF	8
116.65	37.3	China	OF	16
112.686	28.1717	China	OF	1
112.761	28.1167	China	OF	1
112.913	28.1767	China	OF	1
94.1965	26.7248	India	OF	2
130.766	32.889	Japan	OF	6
139.539	35.735	Japan	OF	6
140.244	38.249	Japan	OF	7
8.25	45.19	Italy	OF	7
83.47	55.01	Russian Federation	OF	16
-1.60527	52.2053	United Kingdom	NOF	3
-1.60527	52.2053	United Kingdom	OF	5
7.23368	46.9316	Switzerland	OF	6
21.689	60.746	Finland	NOF	6
22.64	60.559	Finland	NOF	3
22.642	60.561	Finland	NOF	3
22.992	60.426	Finland	NOF	3
23	60.425	Finland	OF	2
23	60.425	Finland	NOF	1
15.04	46.03	Slovenia	OF	2
8.01	47.3	Switzerland	OF	1
-107.8	50.28	Canada	NOF	50
-119.518	36.5979	United States	NOF	23
-88.242	40.075	United States	NOF	8
-111.814	41.7655	United States	NOF	2
-83.4195	33.8834	United States	OF	1
-121.876	38.545	United States	OF	2
-121.871	38.5406	United States	OF	2
-121.871	38.5406	United States	OF	2
-121.874	38.5431	United States	OF	2
-121.875	38.5431	United States	OF	2
-121.877	38.545	United States	OF	2
-109.55	27.22	Mexico	NOF	2
-92.5	43	United States	NOF	2
-121.653	38.1087	United States	NOF	6
-119.74	46.25	United States	NOF	20
-79.05	35.91	United States	OF	1
147.178	-19.733	Australia	NOF	4
152.38	-25.0255	Australia	NOF	2
152.38	-25.0255	Australia	OF	2
138.69	-34.5376	Australia	NOF	4
152.38	-25.03	Australia	OF	8
111.446	28.929	China	OF	4
120.781	30.639	China	OF	2
116.933	28.206	China	OF	2
110.074	20.566	China	OF	2
105.727	21.0884	Vietnam	NOF	2
105.727	21.0884	Vietnam	OF	2
6.1375	51.7866	Germany	OF	12
11.7	51.82	Germany	NOF	16
120.95	30.5907	China	OF	3
85.55	20.25	India	OF	3
26.529	-25.9945	South Africa	NOF	2
27.555	-26.1978	South Africa	NOF	2
25.639	-25.8	South Africa	NOF	2
26.8886	-26.327	South Africa	NOF	2
76.16	27.53	India	NOF	1
106.743	-6.8286	Indonesia	OF	2
112.7	28.2	China	OF	3
117.08	36.11	China	OF	5
113	28.21	China	OF	3
-81.2	43.01	Canada	OF	21
118.62	37.3	China	NOF	3
115.17	36.78	China	NOF	9
-104.999	40.6529	United States	OF	1
100.41	25.38	China	OF	3
102.93	24.67	China	OF	3
113.585	28.9266	China	OF	4
109.764	21.5071	China	OF	3
94.3367	27.2036	India	OF	1
91.924	28.949	China	OF	6
117.056	24.6178	China	NOF	3
117.056	24.6178	China	OF	6
113.58	24.55	China	OF	1
113.57	24.55	China	OF	1
113.64	24.55	China	OF	1
113.63	24.55	China	OF	1
113.52	24.55	China	OF	2
142.289	-36.6715	Australia	NOF	6
141.976	-35.1164	Australia	OF	8
-121.877	38.5444	United States	OF	2
-121.872	38.5419	United States	OF	2
-121.872	38.5419	United States	OF	2
-121.875	38.5418	United States	OF	2
-121.875	38.5418	United States	OF	2
-121.876	38.5444	United States	OF	2
-119.518	36.5979	United States	OF	1

## Sheet: Fig. 1b
Shannon index			Robustness
Shannon	Group			Remain mean	Remain SD	Repetition
6.84006	NOF		NOF	0.355429	0.0282288	100
6.73663	NOF		OF	0.372458	0.0291678	100
6.54841	NOF
6.84047	NOF
6.57676	NOF
6.6746	NOF
6.27107	OF
6.25072	OF
6.38391	OF
6.48927	OF
5.93406	OF
6.07697	OF
6.43962	OF
6.24725	OF
6.2263	OF
6.09986	OF
6.35948	OF
6.2432	OF
6.37898	OF
6.17109	OF
6.50534	OF
6.43441	OF
6.44478	OF
6.49774	OF
6.51069	OF
6.27519	OF
6.1128	OF
5.80817	OF
6.26432	NOF
6.38095	NOF
6.27513	OF
6.31642	OF
6.61135	NOF
6.61084	OF
6.33233	OF
6.23677	OF
6.05868	OF
6.04818	OF
5.98553	OF
6.09389	OF
6.59926	OF
6.62189	OF
6.66262	OF
6.62492	OF
6.62341	OF
6.62782	OF
6.26845	OF
6.32951	OF
6.66391	OF
6.30375	OF
6.13362	NOF
6.12941	NOF
6.14995	NOF
6.22085	NOF
6.22921	NOF
6.1619	NOF
6.1684	NOF
6.15342	NOF
5.91317	NOF
6.19381	NOF
6.05517	NOF
1.74956	OF
3.63233	OF
6.18093	OF
6.40575	OF
6.54221	OF
5.85002	OF
6.6006	OF
6.39746	NOF
6.26169	NOF
6.18683	OF
6.09644	OF
6.17658	OF
6.1725	OF
6.91392	OF
1.96455	OF
3.07161	OF
5.31599	OF
5.42587	OF
5.42831	OF
4.84456	OF
4.85584	OF
4.93229	OF
5.15597	OF
5.45835	OF
5.16819	OF
4.84821	OF
5.19981	OF
5.27906	OF
4.99912	OF
5.11115	OF
5.15147	OF
4.71542	OF
4.86734	OF
4.92407	OF
6.65544	OF
7.09219	OF
6.72265	OF
6.97109	OF
6.60971	OF
6.98548	OF
7.14081	OF
6.94264	OF
6.27203	OF
6.36079	OF
6.14023	OF
6.38383	OF
6.30396	OF
6.24779	OF
6.31571	OF
6.2813	OF
6.73591	NOF
6.14257	OF
6.31391	OF
6.19652	OF
5.71414	OF
5.79432	OF
5.66048	OF
5.67829	OF
5.69365	OF
5.75838	OF
6.62751	NOF
6.64371	NOF
6.59586	NOF
6.28927	NOF
6.63535	NOF
6.75325	NOF
6.86072	NOF
6.52243	NOF
6.86959	NOF
6.76003	NOF
6.79671	NOF
6.2755	NOF
6.82284	NOF
6.61008	NOF
6.16762	NOF
6.28664	OF
6.44827	OF
6.13893	NOF
4.5939	OF
4.56862	OF
4.32776	OF
6.31865	NOF
6.39465	NOF
6.61214	NOF
6.46595	NOF
6.38265	NOF
6.85979	NOF
6.86481	NOF
6.61543	NOF
6.92655	NOF
6.64311	NOF
6.49628	NOF
6.3923	NOF
6.34169	NOF
5.90423	NOF
6.67429	NOF
6.57013	NOF
5.88544	NOF
6.27807	NOF
6.29204	NOF
6.36203	NOF
5.33196	NOF
6.10593	OF
5.9065	OF
6.23131	OF
5.74545	OF
6.02186	OF
5.70636	OF
5.98597	OF
6.89277	NOF
6.88136	NOF
6.90222	NOF
6.88901	NOF
6.39973	NOF
6.44826	NOF
6.34294	NOF
7.04029	NOF
6.66819	NOF
6.49607	NOF
6.89043	NOF
7.03779	NOF
7.10567	NOF
6.91884	NOF
6.81621	NOF
6.90168	NOF
6.95318	NOF
6.81115	NOF
6.46132	NOF
6.80463	NOF
6.27867	OF
6.39638	NOF
6.4901	NOF
6.36625	NOF
6.24573	NOF
6.37051	NOF
5.9109	OF
6.01839	NOF
5.89744	OF
6.72628	NOF
6.74715	NOF
6.69697	NOF
6.70794	NOF
6.38823	OF
6.11017	OF
6.33471	OF
6.16043	OF
6.19862	OF
5.9101	OF
5.8087	OF
5.86237	OF
6.16112	OF
6.267	OF
6.12225	OF
6.15478	OF
6.24117	OF
6.19658	OF
6.09973	OF
6.13336	OF
5.58683	OF
5.45256	OF
6.07921	NOF
6.2837	NOF
6.2682	NOF
6.1926	NOF
5.97372	NOF
6.22151	NOF
6.15296	NOF
5.86294	NOF
6.03115	NOF
5.43498	OF
5.44698	OF
5.29218	OF
5.82795	OF
5.85796	OF
5.7774	OF
6.20003	OF
6.19373	OF
6.15714	OF
6.43301	NOF
6.29448	NOF
6.37253	NOF
6.46262	NOF
6.43279	NOF
6.2559	NOF
6.18906	OF
6.43871	OF
6.42173	OF
6.38638	OF
6.48964	OF
6.43604	OF
6.25694	OF
6.45312	OF
6.43937	OF
6.21237	OF
6.0296	OF
6.17475	OF
3.71554	NOF
4.50462	OF
6.65116	NOF
6.71232	OF
5.99112	OF
6.09984	OF
5.91639	OF
5.93791	OF
6.59758	OF
6.17113	OF
6.10547	OF
6.11609	OF
6.03418	OF
6.1534	OF
6.00943	OF
6.11778	OF
5.38698	NOF
5.30944	NOF
5.48671	NOF
5.41989	NOF
5.49913	NOF
5.51363	NOF
5.40284	NOF
5.42197	NOF
5.52205	NOF
5.49816	NOF
5.40872	NOF
5.4315	NOF
5.39631	NOF
4.96316	NOF
5.35396	NOF
5.40909	NOF
6.43575	NOF
6.43291	NOF
6.49941	NOF
4.91066	NOF
7.01947	NOF
6.78835	NOF
6.9983	NOF
6.67052	NOF
7.03172	NOF
6.91081	NOF
6.8734	NOF
6.074	OF
6.1328	OF
6.13661	OF
6.29475	OF
5.65288	OF
5.94105	OF
6.73309	NOF
6.5383	NOF
6.58208	NOF
6.8583	NOF
6.7974	NOF
6.67879	NOF
6.68951	NOF
6.66282	NOF
6.56407	NOF
6.51172	OF
6.58166	OF
6.14866	OF
6.22535	OF
6.25203	OF
5.51351	OF
5.25652	OF
5.58948	OF
5.3709	OF
5.62135	OF
5.61075	OF
5.25415	OF
5.67231	OF
6.33805	OF
6.1905	OF
6.22171	OF
6.26415	OF
6.27533	OF
6.32094	OF
6.42226	OF
6.02518	OF
5.59414	OF
5.51093	OF
5.4426	OF
6.30673	NOF
6.47657	NOF
6.40072	NOF
6.18815	NOF
6.13299	NOF
6.0345	NOF
6.14393	NOF
6.39524	NOF
6.27347	NOF
6.22893	NOF
6.34744	NOF
6.32988	NOF
5.95896	OF
6.07439	OF
6.16595	OF
6.17331	OF
6.17342	OF
5.89848	OF
6.19887	OF
5.98525	OF
5.82407	OF
6.04956	OF
6.34655	OF
5.8979	OF
5.8393	OF
5.68564	OF
6.04329	OF
6.31109	OF
5.96837	OF
6.28968	OF
6.03023	OF
6.38269	OF
6.07941	OF
6.06944	OF
6.4339	NOF
6.47942	NOF
6.49678	NOF
6.24086	OF
6.34518	OF
6.42777	OF
6.02734	OF
6.21626	OF
6.21635	OF
6.49766	OF
6.54841	OF
6.23583	OF
6.52858	OF
6.4397	OF
6.25344	OF
5.93798	NOF
6.0981	NOF
5.97869	NOF
5.98703	NOF
6.08271	NOF
5.90678	NOF
5.8373	OF
5.82044	OF
5.83254	OF
5.7498	OF
5.64862	OF
5.58727	OF
6.17157	OF
5.90569	OF
5.37973	OF
5.60561	OF
5.85815	OF
5.55339	OF
5.64004	OF
5.45879	OF
5.68633	OF
5.64727	OF
5.66244	OF
5.9379	OF
5.76888	OF
5.50395	OF
5.24641	OF
5.47141	OF
5.32125	OF
5.46364	OF
4.90763	OF
5.32728	OF
6.49385	OF
5.86992	OF
6.18105	OF
6.32008	OF
6.03441	OF
4.70061	OF
5.8952	OF
6.80581	NOF
6.80877	NOF
6.9398	NOF
6.76181	NOF
6.83714	NOF
6.73179	NOF
6.77294	NOF
6.08443	NOF
6.25626	NOF
6.85347	NOF
6.90145	NOF
6.56037	NOF
6.97933	NOF
6.82853	NOF
6.90134	NOF
6.66177	NOF
6.76337	NOF
6.94469	NOF
6.63311	NOF
6.64495	NOF
6.79041	NOF
6.80265	NOF
6.21771	NOF
6.69421	NOF
6.99317	NOF
6.76778	NOF
6.8483	NOF
6.58376	NOF
6.79614	NOF
6.85193	NOF
6.87748	NOF
6.77813	NOF
6.91219	NOF
6.87748	NOF
6.86308	NOF
6.92123	NOF
6.82521	NOF
6.94753	NOF
6.38659	NOF
6.86437	NOF
6.07807	OF
6.28215	OF
6.13187	OF
6.36914	OF
6.21096	OF
6.14099	OF
5.96608	OF
5.94491	OF
5.86448	OF
5.74703	OF
5.99013	OF
5.75574	OF
5.72817	OF
5.88963	OF
5.99512	OF
6.02048	OF
5.86798	OF
6.02561	OF
6.37062	NOF
6.26273	OF
6.44078	NOF
6.23225	OF
6.36325	NOF
5.84447	NOF
6.34952	NOF
6.25511	NOF
6.55638	NOF
6.50669	NOF
6.55843	NOF
6.66669	NOF
6.6339	NOF
6.2624	NOF
6.58647	NOF
6.48256	NOF
6.35359	NOF
5.87986	NOF
6.80499	NOF
6.7429	NOF
5.83197	NOF
5.81859	OF
6.50115	NOF
6.40388	NOF
6.71551	NOF
6.36088	NOF

## Sheet: Fig. 1c
ARG richness	MRG richness	Risk ARG richness	Group
66	112	7	OF
73	117	11	OF
57	101	4	OF
68	89	7	OF
68	81	10	OF
39	67	4	OF
44	74	5	OF
54	95	3	OF
49	72	3	OF
90	86	12	OF
83	88	12	OF
64	84	11	OF
53	102	3	OF
63	81	7	OF
82	106	7	OF
60	100	7	OF
68	94	5	OF
46	86	0	OF
51	92	2	OF
61	77	7	OF
66	88	6	OF
56	99	2	OF
64	90	5	OF
68	97	6	OF
77	86	7	OF
79	93	7	OF
57	107	4	OF
18	13	6	OF
102	119	13	OF
55	94	3	OF
84	104	4	OF
53	97	2	OF
70	96	5	OF
75	97	6	OF
80	108	4	OF
54	103	4	OF
91	117	7	OF
62	100	4	OF
78	123	9	OF
40	64	2	OF
36	64	0	OF
36	55	0	OF
41	55	2	OF
41	61	1	OF
173	179	35	OF
37	60	2	OF
147	109	27	OF
119	99	20	OF
135	104	23	OF
192	148	42	OF
180	127	39	OF
186	143	32	OF
45	65	3	OF
37	65	2	OF
35	52	0	OF
45	69	2	OF
31	56	1	OF
41	58	2	OF
64	93	6	OF
63	79	8	OF
52	74	4	OF
63	81	4	OF
85	110	8	OF
44	69	5	OF
104	142	7	OF
84	130	12	OF
68	72	7	OF
69	113	7	OF
100	131	14	OF
99	147	12	OF
82	130	13	OF
98	124	14	OF
81	121	12	OF
51	73	7	OF
76	92	8	OF
75	117	9	OF
82	110	6	OF
60	89	0	OF
62	85	4	OF
154	180	21	OF
98	105	11	OF
75	93	7	OF
69	89	3	OF
39	66	4	OF
77	106	11	OF
75	99	4	OF
74	102	1	OF
89	114	8	OF
50	71	1	OF
45	62	1	OF
43	68	1	OF
46	69	0	OF
45	63	0	OF
48	64	1	OF
48	69	1	OF
49	74	1	OF
35	65	1	OF
35	74	2	OF
22	38	1	OF
14	41	1	OF
59	111	5	OF
24	47	0	OF
22	49	0	OF
25	46	1	OF
27	49	0	OF
44	78	3	OF
32	60	1	OF
41	74	1	OF
45	65	1	OF
43	76	3	OF
86	87	10	OF
94	91	11	OF
107	101	19	OF
71	99	8	OF
78	90	13	OF
104	122	14	OF
82	100	12	OF
81	93	8	OF
36	71	0	OF
88	133	10	OF
104	124	8	OF
87	108	13	OF
39	67	0	OF
40	78	3	OF
49	64	4	OF
41	70	1	OF
35	71	4	OF
34	70	2	OF
37	67	0	OF
39	69	1	OF
37	66	0	OF
66	80	9	OF
68	95	5	OF
60	98	6	OF
88	131	13	OF
64	108	7	OF
89	124	8	OF
39	73	1	OF
80	113	7	OF
48	80	3	OF
81	136	13	OF
37	64	0	OF
40	56	3	OF
14	35	1	OF
21	48	3	OF
14	31	2	OF
106	160	17	OF
58	82	9	OF
44	67	0	OF
33	65	0	OF
38	59	0	OF
66	81	3	OF
49	77	3	OF
56	83	1	OF
43	73	1	OF
48	78	4	OF
37	70	1	OF
43	72	1	OF
47	73	2	OF
48	74	3	OF
45	72	3	OF
56	107	9	OF
52	85	6	OF
65	76	7	OF
81	107	5	OF
99	108	8	OF
78	98	7	OF
53	77	8	OF
45	80	3	OF
49	73	5	OF
56	95	3	OF
53	74	3	OF
46	69	5	OF
75	93	2	OF
71	87	6	OF
70	103	7	OF
81	90	3	OF
49	81	6	OF
66	88	5	OF
61	86	8	OF
62	93	3	OF
66	106	11	OF
56	93	7	OF
62	97	3	OF
54	81	2	OF
58	86	5	OF
62	89	6	OF
66	82	6	OF
43	71	4	OF
39	71	5	OF
74	123	15	OF
78	139	11	OF
103	123	9	OF
122	129	17	OF
75	94	7	OF
95	92	11	OF
63	92	6	OF
67	81	7	OF
85	101	5	OF
44	75	4	OF
64	87	11	OF
50	82	7	OF
52	98	1	OF
72	91	8	OF
11	11	2	OF
35	28	2	OF
29	42	3	OF
28	34	4	OF
44	32	8	OF
18	30	1	OF
18	33	2	OF
18	34	2	OF
33	75	1	OF
26	42	1	OF
38	56	1	OF
24	40	1	OF
18	39	2	OF
22	35	2	OF
25	42	2	OF
21	39	2	OF
24	32	3	OF
24	31	4	OF
16	39	1	OF
112	142	6	OF
64	88	3	OF
63	83	2	OF
64	77	3	OF
45	79	1	OF
56	73	2	OF
56	77	2	OF
40	72	1	OF
46	74	1	OF
46	68	2	OF
108	147	9	OF
28	55	1	OF
31	60	2	OF
20	54	0	OF
24	56	0	OF
28	57	0	OF
31	61	0	OF
107	180	11	OF
114	154	11	OF
46	84	2	OF
52	80	2	OF
9	16	0	OF
7	21	0	OF
8	21	0	OF
147	153	31	OF
33	65	0	OF
102	148	12	OF
41	65	1	OF
113	151	5	OF
79	140	7	OF
63	73	6	OF
52	75	2	OF
62	72	4	OF
54	89	1	OF
113	108	15	OF
97	134	7	OF
40	83	2	OF
48	80	2	OF
81	121	8	OF
37	56	3	OF
89	115	5	OF
79	119	9	OF
82	126	8	OF
68	97	6	OF
26	49	0	OF
58	88	0	OF
49	79	1	OF
55	84	1	OF
56	89	3	OF
53	83	2	OF
68	90	3	OF
52	68	3	OF
48	73	2	OF
44	61	2	OF
55	74	3	OF
39	63	0	OF
69	96	3	OF
60	78	2	OF
113	117	16	OF
36	56	0	OF
44	60	1	OF
59	91	7	NOF
78	109	7	NOF
69	114	8	NOF
78	94	12	NOF
80	115	7	NOF
70	99	13	NOF
63	99	7	NOF
91	99	11	NOF
67	94	6	NOF
47	74	3	NOF
49	88	4	NOF
46	81	1	NOF
43	91	2	NOF
57	93	4	NOF
45	83	1	NOF
9	13	2	NOF
78	110	6	NOF
49	87	2	NOF
47	89	1	NOF
55	82	1	NOF
54	81	1	NOF
49	86	1	NOF
47	81	0	NOF
52	87	1	NOF
52	80	1	NOF
16	30	1	NOF
16	33	0	NOF
20	35	0	NOF
27	39	3	NOF
18	39	1	NOF
20	40	2	NOF
18	31	2	NOF
15	34	0	NOF
16	39	1	NOF
25	46	3	NOF
24	36	1	NOF
16	35	1	NOF
14	36	1	NOF
18	32	0	NOF
19	35	0	NOF
21	36	0	NOF
32	59	1	NOF
115	62	19	NOF
39	63	4	NOF
39	76	2	NOF
35	55	5	NOF
36	60	2	NOF
45	72	3	NOF
46	70	7	NOF
36	66	1	NOF
28	55	0	NOF
31	51	2	NOF
37	66	2	NOF
26	62	1	NOF
37	65	4	NOF
35	62	0	NOF
42	61	1	NOF
39	71	1	NOF
69	103	7	NOF
52	70	1	NOF
36	62	1	NOF
45	57	0	NOF
40	61	0	NOF
46	63	0	NOF
40	61	1	NOF
43	59	0	NOF
37	71	0	NOF
45	72	2	NOF
44	67	1	NOF
41	66	1	NOF
42	62	3	NOF
38	56	0	NOF
43	61	0	NOF
36	64	1	NOF
52	70	2	NOF
40	58	1	NOF
41	59	1	NOF
40	68	1	NOF
42	72	0	NOF
39	60	0	NOF
42	70	1	NOF
42	62	2	NOF
44	71	0	NOF
44	66	1	NOF
38	64	2	NOF
41	68	1	NOF
38	55	1	NOF
42	61	0	NOF
39	55	1	NOF
41	67	1	NOF
42	62	0	NOF
43	59	1	NOF
39	59	1	NOF
53	65	0	NOF
36	57	0	NOF
46	64	1	NOF
43	71	1	NOF
31	62	1	NOF
37	65	2	NOF
41	74	1	NOF
65	91	3	NOF
57	78	2	NOF
37	69	0	NOF
52	76	1	NOF
46	70	0	NOF
44	73	2	NOF
40	66	2	NOF
49	74	3	NOF
49	68	0	NOF
49	79	3	NOF
51	84	2	NOF
30	55	0	NOF
64	89	5	NOF
49	79	3	NOF
73	91	6	NOF
40	61	5	NOF
39	65	3	NOF
38	56	2	NOF
51	84	2	NOF
30	55	0	NOF
49	79	3	NOF
64	89	5	NOF
44	58	0	NOF
32	51	0	NOF
54	87	1	NOF
43	87	2	NOF
50	82	1	NOF
56	73	3	NOF
53	75	4	NOF
56	79	2	NOF
55	73	5	NOF
54	75	3	NOF
61	77	3	NOF
57	78	3	NOF
57	70	4	NOF
57	83	5	NOF
46	77	3	NOF
47	80	2	NOF
59	100	2	NOF
70	95	3	NOF
87	100	11	NOF
71	91	6	NOF
83	98	6	NOF
79	109	6	NOF
69	96	6	NOF
51	90	4	NOF
64	100	9	NOF
39	66	1	NOF
47	81	1	NOF
51	79	4	NOF
56	81	3	NOF
52	77	1	NOF
40	65	2	NOF
47	72	5	NOF
41	66	2	NOF
71	98	7	NOF
63	96	6	NOF
54	85	3	NOF
38	69	1	NOF
39	64	1	NOF
36	69	1	NOF
37	59	0	NOF
40	70	2	NOF
48	70	2	NOF
42	72	1	NOF
40	66	2	NOF
39	64	0	NOF
46	70	0	NOF
21	44	1	NOF
23	51	0	NOF
41	57	2	NOF
25	62	0	NOF
20	50	0	NOF
32	58	2	NOF
31	54	1	NOF
46	65	1	NOF
33	49	1	NOF
38	58	2	NOF
38	63	0	NOF
49	80	5	NOF
30	45	4	NOF
36	67	1	NOF
43	68	2	NOF
91	135	5	NOF
76	114	3	NOF
67	66	13	NOF
71	67	13	NOF
48	73	2	NOF
44	79	3	NOF
43	68	1	NOF
55	87	4	NOF
39	63	3	NOF
41	79	3	NOF
33	62	5	NOF
39	69	2	NOF
39	68	2	NOF
37	63	2	NOF
34	58	3	NOF
42	62	4	NOF
36	61	2	NOF
43	69	0	NOF
39	65	1	NOF
25	55	0	NOF
21	57	0	NOF
22	49	0	NOF
24	50	0	NOF
28	60	0	NOF
37	61	2	NOF
28	50	0	NOF
20	54	0	NOF
27	54	0	NOF
39	67	0	NOF
28	53	0	NOF
20	48	0	NOF
33	60	1	NOF
24	54	0	NOF
34	59	1	NOF
40	61	2	NOF
24	51	0	NOF
31	59	0	NOF
27	48	1	NOF
76	118	3	NOF
68	91	3	NOF
72	91	5	NOF
31	50	0	NOF
25	54	1	NOF
80	111	4	NOF

## Sheet: Fig. 2a
	NOF	OF			Abundance of AMCCs	SD
ARG-MRG	0.981129	0.915498		NOF	0.114387	0.035617
ARG-MRG-MGE	0.00864134	0.045911		OF	0.442117	0.121453
ARG-MRG-VFG	0.000464879	0.0272077
ARG-MRG-MGE-VFG	0.00976509	0.0113831

## Sheet: Fig. 2b
	NOF	OF			NOF	OF
chromosome	0.3965	0.4308		ICE	0.367998	0.53011
plasmid	0.3043	0.1725		AICE	0	0.0597099
unclassified	0.2992	0.3967		IS	0	0.0334217
				recombinase	0	0.125904
				Transposon	0	0.19528
				IME	0	0.0555747
				Integron	0.0250426	0
				transposase	0.606959	0

## Sheet: Fig. 2c
Source	Target	Value	chromosome	plasmid	unclassified
multidrug	multidrug-As	1.92596	82.6245	0	17.3755
multidrug	multidrug-Au	9.97581	37.969	30.0688	31.9622
multidrug	multidrug-Co	0.228142	0	0	100
multidrug	multidrug-Cr	0.0188423	-	-	-
multidrug	multidrug-Cu	1.29249	50.0575	0	49.9425
multidrug	multidrug-Fe	0.0216401	-	-	-
multidrug	multidrug-multimetal	3.00881	2.92178	70.8524	26.2259
multidrug	multidrug-V	0.548285	35.9775	0	64.0225
multidrug	multidrug-Zn	70.6538	40.6799	30.641	28.6792
rifamycin	rifamycin-As	0.41929	0	0	100
rifamycin	rifamycin-Hg	2.17614	100	0	0
rifamycin	rifamycin-multimetal	3.20866	0	100	0
quinolone	quinolone-As	3.5675	38.7517	0	61.2483
fosmidomycin	fosmidomycin-Cr	0.439928	100	0	0
fosmidomycin	fosmidomycin-Cu	0.429325	0	100	0
fosmidomycin	fosmidomycin-multimetal	0.960029	0	0	100
fosmidomycin	fosmidomycin-Te	0.148684	100	0	0
vancomycin	vancomycin-As	0.554145	0	0	100
tetracycline	tetracycline-As	0.296243	100	0	0
tetracycline	tetracycline-Cr	0.0273222	-	-	-
tetracycline	tetracycline-multimetal	0.0120314	-	-	-
unclassified	unclassified-multimetal	0.0869268	-	-	-

## Sheet: Fig. 2d
Source	Target	Value	chromosome	plasmid	unclassified
aminoglycoside	aminoglycoside-As	0.101429	100	0	0
aminoglycoside	aminoglycoside-Hg	0.243842	0	0	100
aminoglycoside	aminoglycoside-multimetal	0.0260167	-	-	-
bacitracin	bacitracin-As	0.0300051	-	-	-
bacitracin	bacitracin-Cu	0.401392	100	0	0
bacitracin	bacitracin-multimetal	1.62767	50.8215	9.87831	39.3001
bacitracin	bacitracin-Zn	0.125483	0	0	100
beta-lactam	beta-lactam-Au	0.416005	0	0	100
beta-lactam	beta-lactam-Cr	0.0283016	-	-	-
beta-lactam	beta-lactam-Cu	0.278027	0	0	100
beta-lactam	beta-lactam-Fe	0.00402	-	-	-
beta-lactam	beta-lactam-multimetal	0.125113	0	0	100
carbomycin	carbomycin-Fe	0.430545	100	0	0
chloramphenicol	chloramphenicol-As	0.03439	-	-	-
chloramphenicol	chloramphenicol-Cu	0.107928	0	0	100
fosmidomycin	fosmidomycin-As	0.34732	78.2082	21.7918	0
fosmidomycin	fosmidomycin-Cr	0.117696	91.7754	8.22463	0
fosmidomycin	fosmidomycin-Cu	0.870464	0	97.7804	2.21959
fosmidomycin	fosmidomycin-Fe	0.0494552	-	-	-
fosmidomycin	fosmidomycin-multimetal	0.216823	81.9654	0	18.0346
fosmidomycin	fosmidomycin-Se	0.0184206	-	-	-
fosmidomycin	fosmidomycin-V	0.0632156	-	-	-
fosmidomycin	fosmidomycin-Zn	0.0367672	-	-	-
kasugamycin	kasugamycin-multimetal	2.94866	70.1161	1.96345	27.9205
MLS	MLS-As	0.149074	88.9537	0	11.0463
MLS	MLS-Cu	0.100934	100	0	0
multidrug	multidrug-Ag	0.153076	52.0653	0	47.9347
multidrug	multidrug-Al	0.108314	100	0	0
multidrug	multidrug-As	0.312224	39.9096	16.3673	43.7231
multidrug	multidrug-Au	5.44386	63.3139	6.12801	30.5581
multidrug	multidrug-Cd	0.104606	100	0	0
multidrug	multidrug-Cr	0.322034	0	86.0649	13.9351
multidrug	multidrug-Cu	2.96598	44.0869	15.4087	40.5044
multidrug	multidrug-Fe	3.05656	26.3106	5.84067	67.8487
multidrug	multidrug-multimetal	16.3824	51.9414	16.9673	31.0912
multidrug	multidrug-Se	1.22318	86.7569	5.44318	7.79996
multidrug	multidrug-V	1.63391	63.6028	14.2619	22.1353
multidrug	multidrug-Zn	45.2616	36.3687	21.4786	42.1527
polymyxin	polymyxin-Cu	0.0096	-	-	-
quinolone	quinolone-As	0.0943276	-	-	-
quinolone	quinolone-Cr	0.0622302	-	-	-
quinolone	quinolone-Cu	0.116891	0	0	100
quinolone	quinolone-multimetal	0.434181	25.3414	0	74.6586
rifamycin	rifamycin-As	0.915373	78.7233	0	21.2767
rifamycin	rifamycin-Cu	0.0363571	-	-	-
rifamycin	rifamycin-multimetal	0.420951	100	0	0
sulfonamide	sulfonamide-As	0.848037	0	100	0
sulfonamide	sulfonamide-Fe	0.0733487	-	-	-
sulfonamide	sulfonamide-multimetal	0.0922849	-	-	-
tetracenomycin	tetracenomycin-Te	0.250696	38.7933	0	61.2067
tetracycline	tetracycline-Cd	0.300862	70.5616	0	29.4384
tetracycline	tetracycline-Cr	0.231544	0	0	100
tetracycline	tetracycline-Fe	0.0782845	-	-	-
tetracycline	tetracycline-multimetal	1.30588	48.3306	0	51.6694
trimethoprim	trimethoprim-Hg	0.395573	0	100	0
unclassified	unclassified-Cd	0.654857	0	88.2692	11.7308
unclassified	unclassified-Cu	0.0986059	0	0	100
unclassified	unclassified-multimetal	4.77364	54.9243	0	45.0757
unclassified	unclassified-Se	0.0240089	-	-	-
vancomycin	vancomycin-As	0.230273	0	27.9031	72.0969
vancomycin	vancomycin-Cr	1.36967	0	0	100
vancomycin	vancomycin-Cu	0.244466	78.7481	0	21.2519
vancomycin	vancomycin-Fe	1.07128	0	0	100

## Sheet: Fig. 3a
Source	Target	Coexistence frequency
acn	vancomycin__vanR	1
acn	multidrug__mexB	1
aioE	MLS__lmrB	1
baeS	multidrug__mdtE	9
acrD	multidrug__oprM	1
actR	unclassified__cAMP-regulatory_protein	3
acn	carbomycin__carA	1
acrD	multidrug__mexB	1
actP	multidrug__multidrug_ABC_transporter	4
arsR1	MLS__vatC	1
baeS	multidrug__mdtD	3
cmeB	multidrug__cmeB	1
comR/ycfQ	multidrug__multidrug_transporter	1
copG	beta-lactam__THIN-B	2
acrD	multidrug__acrB	6
arsC2	vancomycin__vanS	2
arsC2	tetracycline__otrA	1
arsH	multidrug__smeD	2
baeR	multidrug__mexE	1
chrR	fosmidomycin__rosA	3
cmeB	multidrug__acrB	1
copB	vancomycin__vanS	1
acn	multidrug__acrB	1
acr3	fosmidomycin__rosA	1
acrD	multidrug__oprA	1
actP	fosmidomycin__rosA	2
actP	multidrug__emrE	1
actR	bacitracin__bacA	13
arsM	multidrug__EmrB-QacA_family_major_facilitator_transporter	1
arsT	fosmidomycin__rosA	1
baeR	MLS__macB	1
chrR	multidrug__mexF	1
chrR	multidrug__multidrug_transporter	1
cmeB	multidrug__mexE	1
copR	unclassified__truncated_putative_response_regulator_ArlR	1
acn	sulfonamide__sul4	2
acn	fosmidomycin__rosA	1
acn	multidrug__multidrug_transporter	1
acrD	multidrug__mexE	6
acrD	fosmidomycin__rosA	1
acrD	multidrug__mexF	2
acrD	multidrug__multidrug_transporter	5
actP	multidrug__multidrug_transporter	1
arsB	fosmidomycin__rosA	1
arsC1	aminoglycoside__aac(3)-I	1
arsC2	multidrug/Zn__mdtC	1
arsI	rifamycin__ADP-ribosylating_transferase_arr	2
arsM	bacitracin__bacA	1
arsM	MLS__vgaA	1
arsM	rifamycin__ADP-ribosylating_transferase_arr	3
arsR3	multidrug__mexF	1
arsT	multidrug__multidrug_ABC_transporter	2
baeR	multidrug__emrB	1
baeR	fosmidomycin__rosB	1
baeR	multidrug/Zn__mdtB	2
bfrA	multidrug/Zn__mdtB	1
chrA	multidrug__emrE	1
chrA	fosmidomycin__rosA	1
chrA	multidrug__acrB	1
chrA	multidrug/Zn__mdtB	1
chrB1	vancomycin__vanS	1
chrF	vancomycin__vanS	2
chrF	fosmidomycin__rosB	1
chrR	aminoglycoside__aadK	1
chrR	sulfonamide__sul2	1
cmeB	multidrug__mexF	2
cmeB	multidrug__multidrug_transporter	1
cmeB	tetracycline__tetR	1
cmtR	rifamycin__rifampin_monooxygenase	1
CopA	multidrug__acrB	1
copB	multidrug__multidrug_ABC_transporter	1
copB	MLS__vatB	1
copG	beta-lactam__metallo-beta-lactamase	1
copG	multidrug__multidrug_ABC_transporter	1
copR	multidrug/Zn__mdtB	4
copR	multidrug/Zn__mdtC	2
corC	bacitracin__bacA	1
corD	kasugamycin__kasugamycin_resistance_protein_ksgA	23
corD	multidrug__qacEdelta1	1
corR	multidrug__multidrug_ABC_transporter	1
corT/coaT	multidrug__multidrug_ABC_transporter	1
ctpG	vancomycin__vanR	1
ctpV	chloramphenicol__chloramphenicol_exporter	1
ctpV	vancomycin__vanS	1
ctpV	multidrug__multidrug_ABC_transporter	1
ctpV	rifamycin__ADP-ribosylating_transferase_arr	1
cueA	tetracycline__tetR	5
cuiD	quinolone__qepA	2
cuiD	multidrug__multidrug_ABC_transporter	1
cusA/ybdE	multidrug__multidrug_ABC_transporter	1
cusC/ylcB	multidrug__mexB	1
czcR	multidrug/Zn__mdtB	5
czcR	multidrug/Zn__mdtC	1
fieF/yiip	unclassified__transcriptional_regulatory_protein_CpxR_cpxR	14
frnE	tetracycline__tetV	2
gesA	multidrug__mexF	16
gesA	multidrug__bpeF	2
gesA	multidrug__multidrug_ABC_transporter	1
gesB	beta-lactam__metallo-beta-lactamase	1
gesB	multidrug__mexF	25
gesB	multidrug__mexE	5
gesB	multidrug__bpeF	1
gesB	multidrug__ceoB	1
gesB	multidrug__multidrug_transporter	2
gesC	multidrug__multidrug_transporter	10
gesC	multidrug__acrB	4
gesC	multidrug__mdtF	1
gesC	multidrug__mexB	1
glpF	multidrug__emrD	4
golT	bacitracin__bacA	1
hmrR	multidrug__mexF	1
multidrug/Zn__mdtA	multidrug/Zn__mdtB	194
multidrug/Zn__mdtB	multidrug/Zn__mdtC	541
multidrug/Zn__mdtC	multidrug__opcM	1
merB	aminoglycoside__aac(6')-I	1
merC	trimethoprim__dfrA1	1
merR1	rifamycin__rifampin_monooxygenase	1
mexI	fosmidomycin__rosB	1
mexI	multidrug__mexW	7
mexI	multidrug__mexB	1
mgtA	tetracycline__tet34	1
mntH/yfeP	bacitracin__bacA	2
mntH/yfeP	rifamycin__rifampin_monooxygenase	1
mntR	multidrug__major_facilitator_superfamily_transporter	4
modC	multidrug__multidrug_transporter	2
modC	quinolone__abaQ	1
nia	rifamycin__rifampin_monooxygenase	1
pfr	beta-lactam__penA	1
pstB	multidrug__mexW	1
pstB	quinolone__qepA	6
pstB	multidrug__multidrug_ABC_transporter	1
recG	fosmidomycin__rosA	1
recG	multidrug/Zn__mdtB	1
recG	multidrug__multidrug_transporter	3
ricR	multidrug__multidrug_ABC_transporter	3
robA	tetracycline__tetD	1
ruvB	fosmidomycin__rosA	2
ruvB	fosmidomycin__rosB	2
ruvB	quinolone__qepA	1
ruvB	tetracycline__tetracycline_resistance_protein	1
silA	multidrug__mexF	1
silC	multidrug__acrB	2
silP	multidrug__multidrug_ABC_transporter	2
sodA	multidrug__mexF	1
sodA	multidrug__multidrug_ABC_transporter	1
sodB	multidrug__multidrug_ABC_transporter	1
srpC	vancomycin__vanS	1
terE	tetracenomycin_C__tcmA	1
ybtP	multidrug__multidrug_ABC_transporter	2
ybtQ	multidrug__multidrug_transporter	1
ybtQ	beta-lactam__OXA-29	1
yfeA	multidrug__multidrug_ABC_transporter	1
yfeD	multidrug__mexW	2
znuB/yebI	bacitracin__bacA	1
zraR/hydH	multidrug__multidrug_ABC_transporter	1
zupT/ygiE	multidrug__TolC	2
yieF	multidrug__mdtL	1
recG	multidrug__acrA	1
arsC1	multidrug__multidrug_transporter	1
ygiW	multidrug__TolC	1
yhcN	multidrug__acrA	1
arsC	multidrug__mdfA	1
rcnB/yohN	multidrug__bicyclomycin-multidrug_efflux_protein_bcr	1
mgtA	beta-lactam__ampC	1
sodB	multidrug__mdtK	1
acn	unclassified__cob(I)alamin_adenolsyltransferase	1
sodB	unclassified__cAMP-regulatory_protein	1
acrD	quinolone__qnrB	1
sodB	multidrug__multidrug_transporter	1
bfrA	multidrug__multidrug_transporter	1
sodA	fosmidomycin__rosA	1

## Sheet: Fig. 3b
Gene	Type	source	start	end	strand
acr3	MRG	OF_120-contig_316069	3	104	+
arsC2	MRG	OF_120-contig_316069	101	604	+
arsH	MRG	OF_120-contig_316069	604	1368	+
arsR3	MRG	OF_120-contig_316069	1368	1697	+
Tn6183	MGE	OF_120-contig_316069	1848	2585	+
Tn6302	MGE	OF_120-contig_316069	2582	2806	+
Tn6302	MGE	OF_120-contig_316069	3017	4510	+
Tn6302	MGE	OF_120-contig_316069	4686	4988	-
sul2	ARG	OF_120-contig_316069	5075	5905	+
acr3	MRG	OF_122-contig_4641	2058	3122	+
arsC2	MRG	OF_122-contig_4641	3122	3625	+
arsH	MRG	OF_122-contig_4641	3625	4389	+
arsR3	MRG	OF_122-contig_4641	4389	4718	+
Tn6183	MGE	OF_122-contig_4641	4869	5606	+
Tn6302	MGE	OF_122-contig_4641	5603	5827	+
Tn6302	MGE	OF_122-contig_4641	6038	7531	+
Tn6302	MGE	OF_122-contig_4641	7707	8009	-
sul2	ARG	OF_122-contig_4641	8096	8908	+

## Sheet: Fig. 3cd
Fig. 3c
	CD_BY_1	CD_BY_2	CD_BY_3	ZJ_QJ_1	ZJ_QJ_2	ZJ_QJ_3	CS_YCP_1	CS_YCP_2	CS_YCP_3	HN_HH_1	HN_HH_2	HN_HH_3
AMCC1_arsM-vanS	0.0289662	0.0356458	0.0185553	0	0.00693973	0.00322315	0.00177934	0	0	0	0	0
AMCC2_macB-wtpC	0.00971813	0.0147189	0.0163929	0.027359	0.0322035	0.0393949	0.0105801	0.0117352	0.0102736	0.0209741	0.0153958	0.0132291
AMCC3_mdtB-mdtC	0.0227675	0.0209723	0.0192953	0.0234545	0.0246277	0.0204174	0	0.00367707	0.000609932	0.00639433	0.00333973	0.000710601
Fig. 3d
	CD_BY_1	CD_BY_2	CD_BY_3	ZJ_QJ_1	ZJ_QJ_2	ZJ_QJ_3	CS_YCP_1	CS_YCP_2	CS_YCP_3	HN_HH_1	HN_HH_2	HN_HH_3
AMCC1_arsM-vanS	-1.13929	-0.852889	-1.35619	0.755358	-0.50611	-0.10189	-3	-3	-3	-3	-3	-3
AMCC2_macB-wtpC	-3	-0.949798	-0.783424	-1.06855	-1.10965	-1.81622	-0.65737	-1.07466	-3	-3	-3	-3
AMCC3_mdtB-mdtC	-1.54262	-3	-1.00603	-1.02854	-1.08698	-1.17744	-3	-3	-3	-3	-3	-3

[truncated: 12 more sheets: Fig. 3e, Fig. 4a, Fig. 4bc, Fig.5a, Fig.5bc, Fig.6b, Fig.6d (part1), Fig.6d (part2), Fig.6d (part3), Fig.6d (part4), Fig.6d (part5), Fig.6d (part6)]
