# Supplementary material for: Organic fertilization co-selects genetically linked antibiotic and metal(loid) resistance genes in global soil microbiome
Source: Nat Commun. 2024 Jun 17;15:5168. doi: 10.1038/s41467-024-49165-5 (PMC11183072; doi:10.1038/s41467-024-49165-5)
Supplement: Supplementary file 4 — Source Data [file 41467_2024_49165_MOESM4_ESM.zip › Source Data to Supplementary Figures.xlsx]

## Sheet: Supplementary Fig. 2a
Shannon index	Group
6.16112	OF
5.45256	OF
6.07921	NOF
6.2837	NOF
6.2682	NOF
6.1926	NOF
5.97372	NOF
6.22151	NOF
6.15296	NOF
5.86294	NOF
6.03115	NOF
6.267	OF
5.43498	OF
5.44698	OF
5.29218	OF
5.82795	OF
5.85796	OF
5.7774	OF
6.20003	OF
6.19373	OF
6.15714	OF
6.43301	NOF
6.12225	OF
6.29448	NOF
6.37253	NOF
6.46262	NOF
6.43279	NOF
6.2559	NOF
6.18906	OF
6.43871	OF
6.42173	OF
6.38638	OF
6.48964	OF
6.15478	OF
6.43604	OF
6.25694	OF
6.45312	OF
6.43937	OF
6.21237	OF
6.0296	OF
6.17475	OF
6.24117	OF
3.71554	NOF
4.50462	OF
6.65116	NOF
6.71232	OF
6.13362	NOF
6.12941	NOF
6.14995	NOF
6.19658	OF
6.22085	NOF
6.22921	NOF
6.1619	NOF
6.1684	NOF
6.15342	NOF
5.96837	OF
6.28968	OF
6.03023	OF
6.38269	OF
6.07941	OF
6.09973	OF
6.06944	OF
6.13336	OF
5.58683	OF
5.99112	OF
6.1534	OF
6.00943	OF
6.11778	OF
5.38698	NOF
5.30944	NOF
5.48671	NOF
5.41989	NOF
5.49913	NOF
5.51363	NOF
5.40284	NOF
6.09984	OF
5.42197	NOF
5.52205	NOF
5.49816	NOF
5.40872	NOF
5.4315	NOF
5.39631	NOF
4.96316	NOF
5.35396	NOF
5.40909	NOF
6.49385	OF
5.91639	OF
5.86992	OF
6.18105	OF
6.32008	OF
6.03441	OF
4.70061	OF
5.8952	OF
5.93791	OF
6.59758	OF
6.17113	OF
6.10547	OF
6.11609	OF
6.03418	OF
6.43575	NOF
4.91066	NOF
7.01947	NOF
6.78835	NOF
6.9983	NOF
6.67052	NOF
7.03172	NOF
6.91081	NOF
6.8734	NOF
6.39973	NOF
6.44826	NOF
6.43291	NOF
6.34294	NOF
5.37973	OF
5.60561	OF
5.85815	OF
5.55339	OF
5.64004	OF
5.45879	OF
5.68633	OF
5.64727	OF
5.66244	OF
6.49941	NOF
5.9379	OF
5.76888	OF
5.50395	OF
5.24641	OF
5.47141	OF
5.32125	OF
5.46364	OF
4.90763	OF
5.32728	OF
6.36325	NOF
5.84447	NOF
6.34952	NOF
6.25511	NOF
6.80581	NOF
6.80877	NOF
6.9398	NOF
6.76181	NOF
6.83714	NOF
6.73179	NOF
6.77294	NOF
6.08443	NOF
6.25626	NOF
6.85347	NOF
6.90145	NOF
6.56037	NOF
6.97933	NOF
6.82853	NOF
6.90134	NOF
6.66177	NOF
6.76337	NOF
6.94469	NOF
6.63311	NOF
6.64495	NOF
6.79041	NOF
6.80265	NOF
6.21771	NOF
6.69421	NOF
6.99317	NOF
6.76778	NOF
6.8483	NOF
6.58376	NOF
6.79614	NOF
6.85193	NOF
6.87748	NOF
6.77813	NOF
6.91219	NOF
6.87748	NOF
6.86308	NOF
6.92123	NOF
6.82521	NOF
6.94753	NOF
6.38659	NOF
6.86437	NOF
5.93798	NOF
5.7498	OF
5.64862	OF
5.58727	OF
6.17157	OF
5.90569	OF
6.39638	NOF
6.4901	NOF
6.36625	NOF
6.24573	NOF
6.0981	NOF
5.97869	NOF
5.98703	NOF
6.08271	NOF
5.90678	NOF
5.8373	OF
5.82044	OF
5.83254	OF
6.66262	OF
6.62492	OF
6.62341	OF
6.62782	OF
6.26845	OF
6.32951	OF
4.84821	OF
5.19981	OF
5.27906	OF
4.99912	OF
5.11115	OF
5.15147	OF
6.31109	OF
5.9065	OF
6.23131	OF
5.74545	OF
6.02186	OF
5.70636	OF
5.98597	OF
6.07807	OF
6.28215	OF
6.13187	OF
6.36914	OF
6.21096	OF
6.14099	OF

## Sheet: Supplementary Fig. 2b
Class	NOF	NOF_SD	OF	OF_SD
Alphaproteobacteria	0.215157	0.0416527	0.182323	0.0491617
Actinomycetia	0.354734	0.0909905	0.353874	0.179629
Betaproteobacteria	0.16274	0.056257	0.157462	0.0693953
Gammaproteobacteria	0.109078	0.0659272	0.15704	0.144197
Bacilli	0.0564921	0.0260961	0.053141	0.0471739
Thermoleophilia	0.018568	0.00783926	0.014395	0.0125953
Deltaproteobacteria	0.019971	0.012454	0.018528	0.016354
Planctomycetia	0.0107857	0.00313329	0.00671296	0.00388582
Acidobacteriia	0.00287413	0.00337057	0.0012678	0.00219055
Rubrobacteria	0.00877162	0.00628602	0.0061277	0.00625398
Clostridia	0.00355713	0.0044264	0.0102339	0.029888
Flavobacteriia	0.00395691	0.012456	0.0111493	0.0207176
Acidimicrobiia	0.00462463	0.00239209	0.00393523	0.00282693
Others	0.0286886		0.0238103

## Sheet: Supplementary Fig. 2c
ARG abundance	Risk ARG abundance	MRG abundance	Group
0.817001	0.0132417	5.77774	OF
0.973545	0.0319263	5.17903	OF
0.525925	0.0226673	1.41166	NOF
0.542274	0.0232129	1.43476	NOF
0.581144	0.0320991	1.50488	NOF
0.967217	0.462415	1.32171	NOF
0.641276	0.0311969	1.68691	NOF
0.49454	0.043878	1.31747	NOF
0.490747	0.0249703	1.35142	NOF
2.4473	1.86188	1.27334	NOF
0.759011	0.291494	1.3853	NOF
0.729757	0.00511873	5.34303	OF
0.667657	0.00839112	1.71609	OF
0.707857	0.0127902	1.68348	OF
0.65382	0.0076118	1.86602	OF
1.39675	0.00931874	1.65823	OF
1.39532	0.00686059	1.63143	OF
1.32039	0.00453894	1.57999	OF
0.652893	0.0353195	1.65448	OF
0.496301	0.0416434	1.37104	OF
0.531455	0.0250522	1.3279	OF
0.389409	0.00635133	1.32333	NOF
0.514573	0.00917676	4.79998	OF
0.343681	0.00283566	1.29939	NOF
0.40882	0.000354637	1.32608	NOF
0.375739	0.0020425	1.38372	NOF
0.411494	0.00316765	1.44127	NOF
0.446526	0.00234061	1.41046	NOF
0.408699	0.00602227	1.39004	OF
0.435454	0.00420941	1.30468	OF
0.41859	0.00463252	1.27636	OF
0.495477	0.00811927	1.34925	OF
0.408531	0	1.40507	OF
0.501826	0.0118816	4.931	OF
0.424162	0.00721757	1.23066	OF
0.459912	0.00718718	1.38724	OF
0.442326	0.00372849	1.37883	OF
0.490683	0.00772465	1.35859	OF
0.549237	0.0102441	1.54943	OF
0.617718	0.0105357	1.57091	OF
0.557327	0.00993513	1.55107	OF
0.838095	0.00612583	5.78458	OF
0.172185	0.135447	0.283896	NOF
0.196764	0.131418	0.231424	OF
0.780167	0.0708699	5.77597	NOF
0.801366	0.0453086	5.8646	OF
0.879892	0.00083903	1.67457	NOF
0.815626	0.00188802	1.61903	NOF
0.943304	0.000342936	1.61297	NOF
0.771257	0.00457907	5.38914	OF
0.839785	0.00336498	1.6106	NOF
0.82556	0.000355868	1.53601	NOF
0.731854	0	1.47633	NOF
0.830521	0.000313041	1.49543	NOF
0.805607	0.00045091	1.57256	NOF
1.14544	0.00191079	3.45578	OF
0.819903	0.000813522	2.98192	OF
1.0029	0.012833	3.61031	OF
0.985429	0.00396149	2.98063	OF
1.10508	0.0017912	3.31631	OF
0.641631	0.00694423	5.18065	OF
1.2807	0.00694909	4.03747	OF
0.643153	0.00544044	5.11083	OF
0.843662	0.0207877	4.86468	OF
0.861079	0.0128486	1.43862	OF
0.814317	0	1.24855	OF
0.703424	0	1.19539	OF
0.683273	0.00415071	1.31708	OF
0.484941	0.00124816	0.451129	NOF
0.454423	0	0.448183	NOF
0.510534	0	0.40613	NOF
0.518872	0.0102281	0.490371	NOF
0.421381	0.00170697	0.533502	NOF
0.434801	0.00351474	0.609911	NOF
0.392144	0.00319848	0.467131	NOF
0.709085	0.00504207	1.35783	OF
0.390338	0	0.49443	NOF
0.473345	0.000746288	0.50832	NOF
0.442451	0.00620601	0.528307	NOF
0.526652	0.00600296	0.467438	NOF
0.473043	0.00595607	0.429871	NOF
0.452277	0.00638465	0.522269	NOF
0.498574	0	0.500872	NOF
0.555312	0	0.478211	NOF
0.430836	0	0.458477	NOF
1.96593	0.160701	2.51576	OF
0.705555	0.00609027	1.24039	OF
3.54473	0.486099	3.43213	OF
1.59099	0.159661	1.51777	OF
1.81789	0.201127	1.82747	OF
8.50115	1.94024	6.85839	OF
13.6058	2.45808	4.19223	OF
6.54563	1.18458	5.18761	OF
0.734398	0.0229207	1.3197	OF
0.738092	0.0261379	1.25367	OF
0.777555	0	1.2582	OF
0.679925	0.00372297	1.33097	OF
0.692387	0.0015715	1.28249	OF
0.730239	0.00960403	1.3345	OF
0.657054	0.00664052	2.36532	NOF
2.16885	0.766793	1.79947	NOF
0.430617	0.0151029	1.25836	NOF
0.517547	0.00629018	1.19517	NOF
0.427178	0.0320908	1.04716	NOF
0.528028	0.0421135	1.31294	NOF
0.663465	0.0769321	1.55353	NOF
0.577217	0.0272921	1.40055	NOF
0.555972	0.00517236	1.22108	NOF
0.245541	0	1.53731	NOF
0.250227	0.0146257	1.61583	NOF
0.608415	0.0169122	2.54675	NOF
0.211719	0.00360666	1.70429	NOF
4.30693	0.131249	7.56449	OF
1.07251	0.0366513	2.68619	OF
1.88882	0.0274908	3.81301	OF
1.28392	0.0714898	2.79228	OF
1.38676	0.0754525	3.33395	OF
1.66235	0.23102	3.52299	OF
3.11603	0.0361879	6.61727	OF
4.14565	0.151781	7.41234	OF
2.08326	0.0746479	4.55046	OF
0.494437	0.0357343	2.31412	NOF
2.80757	0.0651829	5.16041	OF
3.43647	0.120032	6.14656	OF
4.79748	0.283096	7.98468	OF
4.60987	0.119344	8.64557	OF
4.73761	0.110193	8.46987	OF
9.97977	0.399907	12.5745	OF
3.22794	0.0627725	6.86691	OF
4.91549	0.042183	9.09998	OF
5.68278	0.264237	8.86669	OF
0.569921	0	0.830084	NOF
0.662556	0.00163113	0.807787	NOF
0.650259	0.00358907	1.00426	NOF
0.691921	0.0116155	0.945351	NOF
1.74028	0.0115644	1.95372	NOF
1.76817	0.00857477	2.10116	NOF
1.14736	0	2.0965	NOF
1.27569	0	1.98286	NOF
1.37255	0	2.06804	NOF
1.34289	0.00191619	2.0245	NOF
1.39213	0	1.96899	NOF
1.32707	0	1.90892	NOF
1.33441	0.00767616	2.19666	NOF
1.18648	0.00107205	1.92119	NOF
1.60721	0.0195545	1.88802	NOF
1.66029	0.0122074	1.83415	NOF
1.77078	0	1.98617	NOF
1.34974	0	1.88779	NOF
1.45314	0.014821	2.01346	NOF
1.73437	0.021877	2.22678	NOF
1.55777	0.0118936	2.12166	NOF
1.72701	0.00727068	1.88792	NOF
1.76094	0.00687168	2.03186	NOF
1.44948	0	2.00709	NOF
1.0108	0	1.62223	NOF
1.41928	0.00297451	2.14329	NOF
1.47537	0.00969026	1.82315	NOF
1.36956	0	1.9259	NOF
1.34496	0.00716951	1.84453	NOF
1.48746	0.0234901	2.05057	NOF
1.60479	0.00801295	2.05385	NOF
1.88846	0.0424545	1.79217	NOF
1.73872	0	1.84036	NOF
1.21671	0.00214059	1.84089	NOF
1.52701	0.000869707	2.00425	NOF
1.09249	0	1.88232	NOF
1.78975	0.00211692	2.16028	NOF
1.72598	0.00789453	1.99758	NOF
1.23188	0	1.85784	NOF
1.13465	0	1.85824	NOF
1.56878	0.0139717	2.12968	NOF
1.32603	0.0121585	2.16515	NOF
1.57263	0.00808888	1.97904	NOF
1.51602	0.0263186	2.18823	NOF
1.31607	0.000389001	1.59924	NOF
1.25645	0.00194311	1.34886	OF
1.22269	0.00055992	1.3322	OF
1.24486	0.00231264	1.46709	OF
1.36112	0	0.984364	OF
1.44015	0	1.0352	OF
0.842739	0.0048545	1.17948	NOF
0.729937	0.00201284	1.08492	NOF
0.727101	0	0.828935	NOF
0.754601	0.00506392	1.04176	NOF
1.19671	0	1.42147	NOF
0.932153	0.000873881	1.59156	NOF
0.950184	0.00304072	1.50327	NOF
1.40826	0.00587348	1.62903	NOF
1.25178	0	1.55359	NOF
1.43981	0.00382362	1.0251	OF
1.55222	0.000336876	1.0644	OF
1.28764	0.000523023	1.45459	OF
0.405016	0.00162147	1.81429	OF
0.428773	0.00822815	1.74627	OF
0.475858	0.00975926	1.81549	OF
0.383951	0.00330531	1.77257	OF
0.277849	0.00220408	1.99321	OF
0.293104	0.00394623	1.91991	OF
0.0590289	0.00680405	0.416285	OF
0.0748136	0.007156	0.417975	OF
0.0724279	0.00477743	0.438104	OF
0.173073	0.00648326	0.385604	OF
0.187769	0.0182294	0.36503	OF
0.193363	0.0116867	0.346042	OF
1.40335	0.0935025	1.74356	OF
1.47983	0.000414093	2.13309	OF
1.36187	0.116635	2.06624	OF
1.56651	0.00610269	2.0631	OF
1.12982	0.00311087	1.5584	OF
0.960693	0.000971093	1.40913	OF
1.36486	0.00600277	1.72748	OF
1.31082	0	1.56724	OF
1.08447	0.000258555	1.42107	OF
1.31143	0.00103979	1.7283	OF
1.00347	0.0033895	1.51195	OF
0.935587	0.004706	1.36955	OF
1.32127	0.00253427	1.85286	OF

## Sheet: Supplementary Fig. 2d
Class	NOF	NOF_SD	OF	OF_SD
Acidimicrobiia	0.00467822	0.00208262	0.00375114	0.00237704
Acidobacteriia	0.00226487	0.00270312	0.00180507	0.00207704
Actinomycetia	0.356491	0.091414	0.314754	0.154342
Alphaproteobacteria	0.208587	0.0462715	0.186944	0.0545169
Bacilli	0.0596617	0.0318828	0.0663348	0.0559812
Betaproteobacteria	0.162851	0.0513857	0.185368	0.0854296
Clostridia	0.00330441	0.00339642	0.0123888	0.0521341
Deltaproteobacteria	0.0204359	0.0101548	0.0271918	0.0226405
Flavobacteriia	0.00350843	0.00887577	0.00755476	0.0166694
Gammaproteobacteria	0.109561	0.0519534	0.142275	0.116927
Planctomycetia	0.0112645	0.00362421	0.00743696	0.00360319
Rubrobacteria	0.00782093	0.00499234	0.00569692	0.00468998
Thermoleophilia	0.0176399	0.00733939	0.0131362	0.00956854
Others	0.0319318		0.0253615

## Sheet: Supplementary Fig. 2e
ARG abundance	Risk ARG abundance	MRG abundance	Group
0.817001	0.0132417	5.77774	OF
0.973545	0.0319263	5.17903	OF
0.525925	0.0226673	1.41166	NOF
0.542274	0.0232129	1.43476	NOF
0.581144	0.0320991	1.50488	NOF
0.967217	0.462415	1.32171	NOF
0.641276	0.0311969	1.68691	NOF
0.49454	0.043878	1.31747	NOF
0.490747	0.0249703	1.35142	NOF
2.4473	1.86188	1.27334	NOF
0.759011	0.291494	1.3853	NOF
0.729757	0.00511873	5.34303	OF
0.667657	0.00839112	1.71609	OF
0.707857	0.0127902	1.68348	OF
0.65382	0.0076118	1.86602	OF
1.39675	0.00931874	1.65823	OF
1.39532	0.00686059	1.63143	OF
1.32039	0.00453894	1.57999	OF
0.652893	0.0353195	1.65448	OF
0.496301	0.0416434	1.37104	OF
0.531455	0.0250522	1.3279	OF
0.389409	0.00635133	1.32333	NOF
0.514573	0.00917676	4.79998	OF
0.343681	0.00283566	1.29939	NOF
0.40882	0.000354637	1.32608	NOF
0.375739	0.0020425	1.38372	NOF
0.411494	0.00316765	1.44127	NOF
0.446526	0.00234061	1.41046	NOF
0.408699	0.00602227	1.39004	OF
0.435454	0.00420941	1.30468	OF
0.41859	0.00463252	1.27636	OF
0.495477	0.00811927	1.34925	OF
0.408531	0	1.40507	OF
0.501826	0.0118816	4.931	OF
0.424162	0.00721757	1.23066	OF
0.459912	0.00718718	1.38724	OF
0.442326	0.00372849	1.37883	OF
0.490683	0.00772465	1.35859	OF
0.549237	0.0102441	1.54943	OF
0.617718	0.0105357	1.57091	OF
0.557327	0.00993513	1.55107	OF
0.838095	0.00612583	5.78458	OF
0.172185	0.135447	0.283896	NOF
0.196764	0.131418	0.231424	OF
0.780167	0.0708699	5.77597	NOF
0.801366	0.0453086	5.8646	OF
0.879892	0.00083903	1.67457	NOF
0.815626	0.00188802	1.61903	NOF
0.943304	0.000342936	1.61297	NOF
0.771257	0.00457907	5.38914	OF
0.839785	0.00336498	1.6106	NOF
0.82556	0.000355868	1.53601	NOF
0.731854	0	1.47633	NOF
0.830521	0.000313041	1.49543	NOF
0.805607	0.00045091	1.57256	NOF
1.14544	0.00191079	3.45578	OF
0.819903	0.000813522	2.98192	OF
1.0029	0.012833	3.61031	OF
0.985429	0.00396149	2.98063	OF
1.10508	0.0017912	3.31631	OF
0.641631	0.00694423	5.18065	OF
1.2807	0.00694909	4.03747	OF
0.643153	0.00544044	5.11083	OF
0.843662	0.0207877	4.86468	OF
0.861079	0.0128486	1.43862	OF
0.814317	0	1.24855	OF
0.703424	0	1.19539	OF
0.683273	0.00415071	1.31708	OF
0.484941	0.00124816	0.451129	NOF
0.454423	0	0.448183	NOF
0.510534	0	0.40613	NOF
0.518872	0.0102281	0.490371	NOF
0.421381	0.00170697	0.533502	NOF
0.434801	0.00351474	0.609911	NOF
0.392144	0.00319848	0.467131	NOF
0.709085	0.00504207	1.35783	OF
0.390338	0	0.49443	NOF
0.473345	0.000746288	0.50832	NOF
0.442451	0.00620601	0.528307	NOF
0.526652	0.00600296	0.467438	NOF
0.473043	0.00595607	0.429871	NOF
0.452277	0.00638465	0.522269	NOF
0.498574	0	0.500872	NOF
0.555312	0	0.478211	NOF
0.430836	0	0.458477	NOF
1.96593	0.160701	2.51576	OF
0.705555	0.00609027	1.24039	OF
3.54473	0.486099	3.43213	OF
1.59099	0.159661	1.51777	OF
1.81789	0.201127	1.82747	OF
8.50115	1.94024	6.85839	OF
13.6058	2.45808	4.19223	OF
6.54563	1.18458	5.18761	OF
0.734398	0.0229207	1.3197	OF
0.738092	0.0261379	1.25367	OF
0.777555	0	1.2582	OF
0.679925	0.00372297	1.33097	OF
0.692387	0.0015715	1.28249	OF
0.730239	0.00960403	1.3345	OF
0.657054	0.00664052	2.36532	NOF
2.16885	0.766793	1.79947	NOF
0.430617	0.0151029	1.25836	NOF
0.517547	0.00629018	1.19517	NOF
0.427178	0.0320908	1.04716	NOF
0.528028	0.0421135	1.31294	NOF
0.663465	0.0769321	1.55353	NOF
0.577217	0.0272921	1.40055	NOF
0.555972	0.00517236	1.22108	NOF
0.245541	0	1.53731	NOF
0.250227	0.0146257	1.61583	NOF
0.608415	0.0169122	2.54675	NOF
0.211719	0.00360666	1.70429	NOF
4.30693	0.131249	7.56449	OF
1.07251	0.0366513	2.68619	OF
1.88882	0.0274908	3.81301	OF
1.28392	0.0714898	2.79228	OF
1.38676	0.0754525	3.33395	OF
1.66235	0.23102	3.52299	OF
3.11603	0.0361879	6.61727	OF
4.14565	0.151781	7.41234	OF
2.08326	0.0746479	4.55046	OF
0.494437	0.0357343	2.31412	NOF
2.80757	0.0651829	5.16041	OF
3.43647	0.120032	6.14656	OF
4.79748	0.283096	7.98468	OF
4.60987	0.119344	8.64557	OF
4.73761	0.110193	8.46987	OF
9.97977	0.399907	12.5745	OF
3.22794	0.0627725	6.86691	OF
4.91549	0.042183	9.09998	OF
5.68278	0.264237	8.86669	OF
0.569921	0	0.830084	NOF
0.662556	0.00163113	0.807787	NOF
0.650259	0.00358907	1.00426	NOF
0.691921	0.0116155	0.945351	NOF
1.74028	0.0115644	1.95372	NOF
1.76817	0.00857477	2.10116	NOF
1.14736	0	2.0965	NOF
1.27569	0	1.98286	NOF
1.37255	0	2.06804	NOF
1.34289	0.00191619	2.0245	NOF
1.39213	0	1.96899	NOF
1.32707	0	1.90892	NOF
1.33441	0.00767616	2.19666	NOF
1.18648	0.00107205	1.92119	NOF
1.60721	0.0195545	1.88802	NOF
1.66029	0.0122074	1.83415	NOF
1.77078	0	1.98617	NOF
1.34974	0	1.88779	NOF
1.45314	0.014821	2.01346	NOF
1.73437	0.021877	2.22678	NOF
1.55777	0.0118936	2.12166	NOF
1.72701	0.00727068	1.88792	NOF
1.76094	0.00687168	2.03186	NOF
1.44948	0	2.00709	NOF
1.0108	0	1.62223	NOF
1.41928	0.00297451	2.14329	NOF
1.47537	0.00969026	1.82315	NOF
1.36956	0	1.9259	NOF
1.34496	0.00716951	1.84453	NOF
1.48746	0.0234901	2.05057	NOF
1.60479	0.00801295	2.05385	NOF
1.88846	0.0424545	1.79217	NOF
1.73872	0	1.84036	NOF
1.21671	0.00214059	1.84089	NOF
1.52701	0.000869707	2.00425	NOF
1.09249	0	1.88232	NOF
1.78975	0.00211692	2.16028	NOF
1.72598	0.00789453	1.99758	NOF
1.23188	0	1.85784	NOF
1.13465	0	1.85824	NOF
1.56878	0.0139717	2.12968	NOF
1.32603	0.0121585	2.16515	NOF
1.57263	0.00808888	1.97904	NOF
1.51602	0.0263186	2.18823	NOF
1.34092	0.00707008	1.90244	OF
1.08077	0	1.57185	OF
1.42159	0.00980465	1.82272	OF
6.31536	0.562482	7.96332	OF
1.49463	0.0295974	1.89505	OF
0.998929	0.0214066	1.62624	OF
1.31364	0.00318754	1.65737	OF
1.36218	0.108494	1.96957	OF
1.29301	0.0125156	2.02681	OF
1.37099	0.0056168	2.01873	OF
1.13563	0.00356345	1.68536	OF
1.24087	0.011459	1.81812	OF
1.31607	0.000389001	1.59924	NOF
1.25645	0.00194311	1.34886	OF
1.22269	0.00055992	1.3322	OF
1.24486	0.00231264	1.46709	OF
1.36112	0	0.984364	OF
1.44015	0	1.0352	OF
0.842739	0.0048545	1.17948	NOF
0.729937	0.00201284	1.08492	NOF
0.727101	0	0.828935	NOF
0.754601	0.00506392	1.04176	NOF
1.19671	0	1.42147	NOF
0.932153	0.000873881	1.59156	NOF
0.950184	0.00304072	1.50327	NOF
1.40826	0.00587348	1.62903	NOF
1.25178	0	1.55359	NOF
1.43981	0.00382362	1.0251	OF
1.55222	0.000336876	1.0644	OF
1.28764	0.000523023	1.45459	OF
0.919453	0.00576099	1.61704	NOF
1.48346	0.00503149	1.76394	NOF
1.00806	0	1.13807	NOF
1.42857	0.0161092	1.77556	NOF
0.919453	0.00576099	1.61704	NOF
2.01476	0.0179412	1.9833	NOF
1.36851	0.0182374	1.5458	NOF
0.904486	0.00938831	1.38385	NOF
1.31639	0.00617469	1.36216	NOF
1.48346	0.00503149	1.76394	NOF
1.00806	0	1.13807	NOF
0.919453	0.00576099	1.61704	NOF
1.42857	0.0161092	1.77556	NOF
1.57833	0	1.27245	NOF
1.33503	0.00416039	1.54274	OF
0.219987	0.00300197	2.03332	OF
0.0699285	0.00210089	0.750483	OF
0.0528346	0.00127346	0.764031	OF
0.643886	0.0273776	5.73496	OF
0.437437	0	1.74884	OF
0.447043	0	1.80986	OF
0.461915	0.00384725	1.97261	OF
0.231504	0	1.74133	OF
0.890214	0.00581627	2.79863	OF
0.350178	0.00325421	2.00821	OF
0.495716	0	0.991083	NOF
0.380361	0.00220632	1.97344	OF
0.686869	0.00336832	1.05432	OF
0.62307	0.00190809	1.01677	OF
1.55099	0.172436	1.95686	OF
1.40988	0.0975123	1.97057	OF
1.60724	0.187757	2.0262	OF
0.868552	0.00777768	1.07538	OF
0.779	0.0213166	0.945475	OF
0.821609	0.0133281	1.16919	OF
0.738992	0.0185384	1.01041	OF
0.779205	0.0097025	1.06454	OF
0.201545	0	2.13587	OF
1.55811	0.105035	5.359	OF
1.92023	0.131041	5.12008	OF
1.12201	0.0510774	4.01198	OF
0.311815	0	1.94377	OF
0.308482	0.00167043	1.80531	OF
0.295213	0.00771805	2.70561	OF
0.302717	0.00078259	2.49071	OF
0.294419	0.0050922	2.48447	OF
0.276037	0.00455607	2.77942	OF
0.27269	0	1.89546	OF
0.342671	0.00230392	2.04845	OF
0.330891	0	1.87539	OF
0.402749	0.00458995	1.50662	NOF
0.297192	0.00428289	1.36388	NOF
0.344991	0.00380915	1.37512	NOF
0.688419	0.00282387	1.39364	NOF
0.673414	0.00599695	1.42019	NOF
0.650883	0.00216124	1.35632	NOF
0.708287	0.00510104	1.44214	NOF
0.655869	0.00437061	1.45673	NOF
0.639359	0.0066171	1.33301	NOF
0.336331	0.0158802	1.90779	OF
0.63653	0.00588287	1.41684	NOF
0.622626	0.00226401	1.36556	NOF
0.696099	0.00358248	1.50406	NOF
0.791199	0.0120523	1.77625	OF
0.703967	0.0135134	1.74972	OF
0.956749	0.0413372	2.12369	OF
0.776873	0.0317379	1.96366	OF
1.3821	0.0384668	3.26193	OF
0.646927	0.00807438	1.9344	OF
0.906715	0.0154881	3.04877	OF
0.430105	0.00281605	1.71428	OF
1.62003	0.125607	4.28053	OF
0.495631	0	1.8263	OF
0.472993	0.00735276	1.61713	OF
0.0270843	0.00102557	1.33886	OF
0.0231804	0.000608951	1.4633	OF
0.0293066	0.0043571	1.20532	OF
4.87388	0.346821	6.59556	OF
0.286049	0.00958241	1.98193	OF
0.228719	0.00191193	0.910295	NOF
0.265147	0.000793194	0.926658	NOF
0.240458	0.00111819	0.902869	NOF
0.290483	0	1.27422	OF
0.288089	0	1.12811	OF
0.338265	0	1.13305	OF
0.287729	0.00135026	0.986113	OF
0.323589	0.00164137	1.10998	OF
0.299447	0.000720127	1.05617	OF
0.182769	0.00302965	1.77287	OF
0.202069	0.00421259	1.92638	OF
0.143897	0.00147621	1.80806	OF
0.174566	0.000552352	1.81345	OF
0.227778	0.00356393	1.8846	OF
0.245489	0.00389735	1.75553	OF
1.24736	0.00364161	2.11485	OF
0.340693	0.0773132	2.20572	OF
0.184517	0.0102862	1.99259	OF
0.316485	0.0257956	2.03864	OF
1.04015	0.00155682	1.21476	OF
0.909834	0.00683162	1.14735	OF
0.676832	0.00558997	1.34101	OF
0.510413	0.000720726	1.20554	NOF
0.473915	0.00447793	1.0665	NOF
0.253693	0.0117347	2.06553	OF
0.534327	0.00175551	2.11694	OF
0.466914	0.00409752	2.11196	OF
0.377242	0.00947472	1.86224	NOF
0.366105	0.0102807	1.94944	OF
0.456798	0.0102765	2.05946	OF
0.502771	0.0141371	2.14433	OF
0.41109	0.000888609	1.92901	OF
0.409408	0.00473992	1.85965	OF
0.394894	0.0053038	1.97004	OF
0.403843	0.00154244	1.88957	OF
0.203699	0.00854046	2.1147	OF
0.31706	0.00905378	1.88319	OF
0.395022	0.0174933	2.01828	OF
0.405016	0.00162147	1.81429	OF
0.428773	0.00822815	1.74627	OF
0.475858	0.00975926	1.81549	OF
0.383951	0.00330531	1.77257	OF
0.277849	0.00220408	1.99321	OF
0.293104	0.00394623	1.91991	OF
0.281908	0.00328633	1.99143	OF
0.287361	0.00252458	1.95512	OF
0.113204	0.0045088	1.60301	OF
0.552666	0.0241918	1.23029	NOF
0.478048	0.0353531	1.39909	NOF
0.123152	0.00872753	1.77501	OF
0.438261	0.0149967	1.29634	NOF
0.991352	0.128408	2.05305	OF
1.55168	0.031391	1.97721	OF
0.480314	0.00615554	1.89781	OF
0.397559	0.0175318	1.99994	OF
0.41818	0.0209067	1.73524	OF
0.501783	0.0408919	1.98607	OF
0.361467	0.00754615	1.7438	OF
0.340877	0.00257247	1.29718	NOF
0.400598	0.0048586	1.46141	NOF
0.40857	0.0168539	1.95671	OF
0.393419	0.0033919	1.35098	OF
0.16769	0.0169742	1.83909	OF
0.216789	0.0159328	2.06906	OF
0.169866	0.0127517	1.90189	OF
0.885952	0.0165295	5.80143	OF
0.378862	0.0270722	2.85211	OF
0.346182	0.151189	2.80714	OF
2.28322	0.122595	1.54659	OF
0.255172	0.00456358	0.342151	OF
0.211781	0.00788028	0.371846	OF
0.227961	0.0213198	0.396696	OF
0.0877333	0.00326412	0.45835	OF
0.0677388	0.00158198	0.467561	OF
0.0825527	0.00268422	0.502038	OF
0.236634	0.00401554	2.00832	OF
0.188985	0.00189397	0.323334	OF
0.225858	0.00173868	0.399728	OF
0.142147	0.00397034	0.328025	OF
0.0590289	0.00680405	0.416285	OF
0.0748136	0.007156	0.417975	OF
0.0724279	0.00477743	0.438104	OF
0.173073	0.00648326	0.385604	OF
0.187769	0.0182294	0.36503	OF
0.193363	0.0116867	0.346042	OF
0.0578778	0.00182921	0.826564	OF
1.12664	0.0052623	5.80536	OF
1.22298	0.00723462	1.64925	OF
1.13977	0.00727664	1.50229	OF
1.05821	0.00337472	1.47208	OF
0.967637	0.00349054	1.34974	OF
1.03673	0.00210666	1.24322	OF
1.02344	0.0109619	1.16305	OF
1.11195	0.00431558	1.23274	NOF
0.700466	0.00779538	1.07067	OF
1.09675	0.00220178	1.1837	OF
1.12485	0.0141514	1.19443	OF
1.10436	0.00899202	6.09662	OF
0.301392	0.000804987	0.427416	OF
0.300041	0.00156743	0.429828	OF
0.279052	0	0.555977	OF
0.279568	0	0.554098	OF
0.277357	0	0.468132	OF
0.257061	0	0.440763	OF
0.562443	0.0140207	1.47487	NOF
0.708287	0.0179921	1.38906	NOF
0.716522	0.0203231	1.33087	NOF
0.559758	0.0120835	1.19896	NOF
0.828448	0.0154353	5.82525	OF
0.641126	0.00841804	1.2973	NOF
0.561403	0.0112736	1.2635	NOF
0.709753	0.00230528	1.23382	NOF
0.776474	0.020567	2.07289	NOF
0.842753	0.0118316	1.76351	NOF
0.866368	0.00511531	1.56869	NOF
0.925277	0.00967372	1.49896	NOF
1.11116	0.014076	1.43257	NOF
0.722104	0.00375328	1.16441	NOF
0.690714	0	0.988689	NOF
1.2091	0.00971251	6.10375	OF
0.800498	0.0113591	1.16938	NOF
1.05012	0.0114009	1.40531	OF
1.02292	0.00804935	1.45595	OF
1.00181	0.00375548	1.26691	NOF
0.289294	0	0.22026	OF
0.228576	0	0.345152	OF
0.561193	0	0.281318	OF
1.40335	0.0935025	1.74356	OF
0.654867	0.0125011	1.03848	NOF
0.642568	0	0.896143	OF
0.785408	0.0119945	5.83087	OF
0.428628	0.0153364	0.993605	NOF
0.85532	0.0210321	1.10059	OF
0.799573	0.00700458	6.09694	OF
0.638201	0.0116433	4.55311	OF
0.774859	0.0163528	1.09725	OF
0.851507	0.00916123	1.12939	OF
1.54514	0	1.66153	NOF
1.1867	0	1.95109	NOF
0.393328	0.00227916	0.708913	NOF
0.49031	0	0.658832	NOF
1.65078	0.0111569	2.00559	NOF
0.522782	0	1.27549	NOF
0.387338	0	0.952847	NOF
0.452777	0.00300046	0.912043	NOF
0.511074	0.00289823	0.93634	NOF
1.33059	0.00768479	2.25293	NOF
1.11724	0.00201619	0.930061	NOF
1.14078	0.00162478	0.817794	NOF
1.07692	0	0.890036	NOF
1.03164	0.00606973	0.869884	NOF
0.322772	0.00419288	0.322086	NOF
1.50765	0.00729584	2.08723	NOF
0.562258	0.00126608	0.478187	OF
1.47983	0.000414093	2.13309	OF
1.36187	0.116635	2.06624	OF
1.56651	0.00610269	2.0631	OF
1.12982	0.00311087	1.5584	OF
0.960693	0.000971093	1.40913	OF
1.36486	0.00600277	1.72748	OF
1.41874	0.0074568	1.82638	NOF
1.69491	0.0824091	4.79912	NOF
1.57203	0.101	4.50326	NOF
0.659499	0.104866	0.953962	NOF
0.729656	0.119715	1.0288	NOF
0.489837	0.00468647	1.18687	NOF
0.545959	0.0209711	1.42638	NOF
0.56437	0.00371551	1.31218	NOF
1.26277	0.0125442	2.28785	NOF
0.39302	0.0165855	1.05618	NOF
0.481841	0.00709589	1.31083	NOF
0.396056	0.0181103	1.29819	NOF
0.568155	0.0109962	1.39165	NOF
0.62	0.0118376	1.36408	NOF
0.556015	0.0140594	1.36256	NOF
0.439719	0.0112386	1.05771	NOF
0.599426	0.0275953	1.34846	NOF
0.52567	0.0176266	1.08853	NOF
0.587037	0	1.19293	NOF
1.29329	0.0082662	1.99258	NOF
0.921622	0.274287	1.01434	OF
3.98236	0.0507491	6.20101	OF
3.09372	0.0709758	5.79558	OF
4.09183	0.0648245	7.65924	OF
0.629957	0.00162672	2.08862	OF
0.363908	0	0.952735	NOF
0.397396	0	1.0107	NOF
0.432587	0	0.905517	NOF
0.253757	0	0.881959	NOF
0.37488	0	1.01025	NOF
1.30094	0.00769766	2.06729	NOF
0.404936	0	0.85583	NOF
0.322631	0	1.00318	NOF
0.386256	0	1.02342	NOF
0.539994	0	1.06914	NOF
0.52356	0	1.07574	NOF
0.380434	0	0.904437	NOF
0.417685	0.0091468	0.892492	NOF
0.631516	0	0.893704	NOF
0.682638	0	0.698498	OF
0.50753	0.00646747	0.925449	NOF
1.32741	0.0108851	2.19366	NOF
0.438718	0	0.836501	NOF
0.445775	0	1.02787	NOF
0.463725	0.0102827	0.936866	NOF
1.31082	0	1.56724	OF
1.08447	0.000258555	1.42107	OF
1.31143	0.00103979	1.7283	OF
1.00347	0.0033895	1.51195	OF
0.935587	0.004706	1.36955	OF
1.32127	0.00253427	1.85286	OF
1.62175	0.0100459	3.0724	NOF
1.7116	0.0169822	3.06788	NOF
1.65889	0.0116828	3.11762	NOF
0.697602	0.00318889	1.00892	OF
0.7878	0.00341742	1.08912	OF
0.481838	0.00433343	0.789593	OF
0.607887	0.00218683	0.928898	OF
0.675704	0	1.05209	OF
0.674497	0.0052788	1.16835	OF
0.623793	0.00199944	1.16527	OF
1.17901	0.0529054	1.76045	OF
0.469135	0	0.767097	NOF
0.422963	0	0.782371	OF
0.561221	0.00196633	0.848003	NOF
0.603214	0.00126002	0.799265	OF
1.71052	0.0179502	3.00402	NOF

## Sheet: Supplementary Fig. 3ab
Supplementary Fig. 3a				Supplementary Fig. 3b
Source	Target	Weight		Source	Target	Weight
Novosphingobium	Sphingobium	0.927805		Micrococcus	Brachybacterium	0.914575
Rhizorhabdus	Sphingobium	0.912054		Micrococcus	Leucobacter	0.913605
Brachybacterium	Micrococcus	0.901171		Micrococcus	Actinomyces	0.931627
Actinomyces	Micrococcus	0.922039		Micrococcus	Beutenbergia	0.904435
Nitratireductor	Chelatococcus	0.90985		Micrococcus	Tessaracoccus	0.906251
Breoghania	Chelatococcus	0.910502		Micrococcus	Brevibacterium	0.934889
Aurantimonas	Chelatococcus	0.935305		Micrococcus	Dietzia	0.919676
Acuticoccus	Chelatococcus	0.918753		Micrococcus	Tsukamurella	0.919701
Azorhizobium	Chelatococcus	0.904919		Micrococcus	Ruania	0.934585
Kaustia	Chelatococcus	0.918441		Micrococcus	Pseudactinotalea	0.910706
Phreatobacter	Chelatococcus	0.930198		Chelatococcus	Aquabacter	0.926615
Aquibium	Chelatococcus	0.924047		Chelatococcus	Breoghania	0.901231
Stappia	Chelatococcus	0.934996		Chelatococcus	Acuticoccus	0.935389
Aquincola	Methylibium	0.938928		Chelatococcus	Azorhizobium	0.917521
Tepidimonas	Methylibium	0.90267		Chelatococcus	Kaustia	0.93073
Sphaerotilus	Methylibium	0.918035		Chelatococcus	Alienimonas	0.912342
Rubrivivax	Methylibium	0.921927		Chelatococcus	Indioceanicola	0.904768
Leptothrix	Methylibium	0.924854		Chelatococcus	Stella	0.918214
Serpentinimonas	Methylibium	0.91007		Chelatococcus	Phreatobacter	0.941908
Schlegelella	Methylibium	0.93454		Chelatococcus	Xanthobacter	0.901118
Kinneretia	Methylibium	0.924296		Chelatococcus	Stappia	0.908055
Rhizobacter	Methylibium	0.908888		Chelatococcus	Hartmannibacter	0.937731
Granulicella	Terriglobus	0.953397		Methylibium	Aquincola	0.927958
Edaphobacter	Terriglobus	0.925542		Methylibium	Tepidimonas	0.907567
Acidisarcina	Terriglobus	0.945541		Methylibium	Sphaerotilus	0.946869
Alloacidobacterium	Terriglobus	0.942253		Methylibium	Rubrivivax	0.966587
Paraburkholderia	Terriglobus	0.921807		Methylibium	Ideonella	0.923758
Paludibaculum	Terriglobus	0.914951		Methylibium	Leptothrix	0.958098
Candidatus Koribacter	Terriglobus	0.970429		Methylibium	Schlegelella	0.946674
Methylomagnum	Synechococcus	0.912067		Methylibium	Rhizobacter	0.906438
Marinobacter	Synechococcus	0.902471		Terriglobus	Granulicella	0.919711
Alicyclobacillus	Synechococcus	0.917502		Terriglobus	Acidisarcina	0.948327
Desulfovibrio	Synechococcus	0.901674		Terriglobus	Alloacidobacterium	0.942432
Chromobacterium	Synechococcus	0.905173		Terriglobus	Candidatus Koribacter	0.943337
Chlorobaculum	Synechococcus	0.918873		Rhodobacter	Frigidibacter	0.920498
Streptacidiphilus	Kitasatospora	0.95068		Rhodobacter	Salipiger	0.92835
Actinocatenispora	Kitasatospora	0.903853		Rhodobacter	Sagittula	0.921256
Kutzneria	Kitasatospora	0.924794		Rhodobacter	Celeribacter	0.900241
Jatrophihabitans	Kitasatospora	0.927758		Rhodobacter	Roseovarius	0.906989
Catenulispora	Kitasatospora	0.925241		Kocuria	Occultella	0.907599
Adhaeretor	Bythopirellula	0.953551		Kocuria	Beutenbergia	0.908418
Pirellula	Bythopirellula	0.944621		Kocuria	Actinotalea	0.901807
Maioricimonas	Bythopirellula	0.943937		Kocuria	Isoptericola	0.943881
Lignipirellula	Bythopirellula	0.957838		Kocuria	Auraticoccus	0.911492
Pirellulimonas	Bythopirellula	0.929627		Kocuria	Georgenia	0.913624
Bremerella	Bythopirellula	0.957428		Kocuria	Mumia	0.918639
Tepidiforma	Bythopirellula	0.901388		Kocuria	Citricoccus	0.924976
Aeoliella	Bythopirellula	0.929964		Kocuria	Xylanimonas	0.925243
Symmachiella	Bythopirellula	0.921342		Synechococcus	Thiomonas	0.918365
Vogesella	Thiomonas	0.906354		Synechococcus	Oceanithermus	0.920868
Methyloversatilis	Thiomonas	0.905085		Synechococcus	Syntrophotalea	0.926814
Pigmentiphaga	Thiomonas	0.934479		Synechococcus	Methylomagnum	0.944979
Nitrogeniibacter	Thiomonas	0.900347		Synechococcus	Allochromatium	0.911873
Paludibacterium	Thiomonas	0.933003		Synechococcus	Sutterella	0.908247
Magnetospirillum	Thiomonas	0.90259		Synechococcus	Nitrogeniibacter	0.912301
Verminephrobacter	Thiomonas	0.913387		Synechococcus	Thiocapsa	0.948283
Jeongeupia	Thiomonas	0.918593		Synechococcus	Persicimonas	0.909031
Ottowia	Thiomonas	0.917581		Synechococcus	Desulfuromonas	0.914407
Dechloromonas	Thiomonas	0.908638		Synechococcus	Selenomonas	0.901622
Quatrionicoccus	Thiomonas	0.905021		Synechococcus	Thioflavicoccus	0.924506
Chromobacterium	Thiomonas	0.911233		Synechococcus	Thermaerobacter	0.916393
Edaphobacter	Granulicella	0.91312		Synechococcus	Meiothermus	0.906248
Acidisarcina	Granulicella	0.958521		Synechococcus	Thiodictyon	0.94112
Acidobacterium	Granulicella	0.938046		Synechococcus	Oryzomicrobium	0.911166
Alloacidobacterium	Granulicella	0.965416		Synechococcus	Oceanidesulfovibrio	0.942092
Paraburkholderia	Granulicella	0.903679		Synechococcus	Ruficoccus	0.904612
Paludibaculum	Granulicella	0.933641		Synechococcus	Methylococcus	0.931627
Candidatus Koribacter	Granulicella	0.921538		Synechococcus	Desulfovibrio	0.920744
Stieleria	Crateriforma	0.901278		Synechococcus	Methylogaea	0.909712
Anatilimnocola	Botrimarina	0.90154		Synechococcus	Cyanobium	0.940889
Sinorhizobium	Botrimarina	0.910372		Synechococcus	Pseudodesulfovibrio	0.938766
Lacipirellula	Botrimarina	0.931579		Synechococcus	Thermococcus	0.904798
Alkalilimnicola	Thiohalobacter	0.91995		Synechococcus	Chromobacterium	0.90666
Allochromatium	Thiohalobacter	0.917141		Synechococcus	Marichromatium	0.924395
Methylocaldum	Thiohalobacter	0.910837		Synechococcus	Thiocystis	0.918548
Ectothiorhodospira	Thiohalobacter	0.901986		Synechococcus	Chlorobaculum	0.912978
Spiribacter	Thiohalobacter	0.917483		Bythopirellula	Adhaeretor	0.949857
Aquisalimonas	Thiohalobacter	0.90072		Bythopirellula	Maioricimonas	0.931537
Acidihalobacter	Thiohalobacter	0.935199		Bythopirellula	Lignipirellula	0.956895
Wenzhouxiangella	Thiohalobacter	0.906003		Bythopirellula	Kaustia	0.902199
Methylococcus	Thiohalobacter	0.952091		Bythopirellula	Alienimonas	0.91076
Thiocystis	Thiohalobacter	0.903666		Bythopirellula	Stieleria	0.914221
Roseitalea	Oricola	0.918548		Bythopirellula	Pirellulimonas	0.916047
Nitratireductor	Oricola	0.923011		Bythopirellula	Bremerella	0.942903
Salipiger	Oricola	0.901274		Bythopirellula	Roseimaritima	0.927232
Kaustia	Oricola	0.917112		Bythopirellula	Gimesia	0.923618
Acidihalobacter	Oricola	0.901216		Bythopirellula	Aeoliella	0.933548
Martelella	Oricola	0.912377		Bythopirellula	Rosistilla	0.934629
Sulfitobacter	Oricola	0.901227		Bythopirellula	Symmachiella	0.930732
Methylococcus	Oricola	0.913061		Thiomonas	Syntrophotalea	0.901423
Stappia	Oricola	0.924652		Thiomonas	Methylomagnum	0.92111
Sideroxyarcus	Sideroxydans	0.913205		Thiomonas	Sulfuritalea	0.903204
Ferrigenium	Sideroxydans	0.915136		Thiomonas	Allochromatium	0.910171
Sulfurimicrobium	Sideroxydans	0.906809		Thiomonas	Sutterella	0.926648
Actinomyces	Brachybacterium	0.926744		Thiomonas	Tepidimonas	0.936745
Ruania	Brachybacterium	0.932092		Thiomonas	Methyloversatilis	0.934695
Prauserella	Brachybacterium	0.914996		Thiomonas	Nitrogeniibacter	0.933063
Actinopolyspora	Brachybacterium	0.918858		Thiomonas	Vitreoscilla	0.910732
Actinoalloteichus	Brachybacterium	0.953305		Thiomonas	Chitinolyticbacter	0.909565
Tomitella	Brachybacterium	0.909739		Thiomonas	Thiocapsa	0.929005
Rathayibacter	Frigoribacterium	0.951696		Thiomonas	Persicimonas	0.90398
Frondihabitans	Frigoribacterium	0.905765		Thiomonas	Paludibacterium	0.93394
Nitrospirillum	Pyruvatibacter	0.907007		Thiomonas	Desulfuromonas	0.900561
Allochromatium	Caldichromatium	0.900598		Thiomonas	Leptothrix	0.911594
Thiocapsa	Caldichromatium	0.905995		Thiomonas	Serpentinimonas	0.907614
Thiodictyon	Caldichromatium	0.921508		Thiomonas	Selenomonas	0.91557
Methylococcus	Caldichromatium	0.918994		Thiomonas	Jeongeupia	0.940006
Marichromatium	Caldichromatium	0.913213		Thiomonas	Thioflavicoccus	0.917692
Aromatoleum	Sterolibacterium	0.929121		Thiomonas	Thermaerobacter	0.909982
Azoarcus	Sterolibacterium	0.951184		Thiomonas	Microvirgula	0.917305
Desulfarculus	Sterolibacterium	0.91299		Thiomonas	Rhodothermus	0.901488
Sulfuritalea	Sterolibacterium	0.914559		Thiomonas	Schlegelella	0.903481
Tepidimonas	Sterolibacterium	0.929114		Thiomonas	Thiodictyon	0.931721
Sulfurivermis	Sterolibacterium	0.914223		Thiomonas	Oryzomicrobium	0.935558
Niveibacterium	Sterolibacterium	0.917204		Thiomonas	Oceanidesulfovibrio	0.915513
Vulgatibacter	Sterolibacterium	0.908055		Thiomonas	Alicyclobacillus	0.902853
Sphaerotilus	Sterolibacterium	0.900888		Thiomonas	Chitinimonas	0.907995
Casimicrobium	Sterolibacterium	0.93562		Thiomonas	Methylococcus	0.921862
Castellaniella	Sterolibacterium	0.905279		Thiomonas	Orrella	0.904068
Polymorphum	Sterolibacterium	0.906896		Thiomonas	Cyanobium	0.908654
Stella	Sterolibacterium	0.909048		Thiomonas	Pseudodesulfovibrio	0.916141
Sulfuritortus	Sterolibacterium	0.93146		Thiomonas	Chromobacterium	0.946324
Blastochloris	Sterolibacterium	0.900339		Thiomonas	Marichromatium	0.91306
Serpentinimonas	Sterolibacterium	0.922565		Thiomonas	Thiocystis	0.900413
Ancylobacter	Sterolibacterium	0.919462		Thiomonas	Chlorobaculum	0.907054
Melaminivora	Sterolibacterium	0.901332		Granulicella	Acidisarcina	0.974389
Thauera	Sterolibacterium	0.904632		Granulicella	Acidobacterium	0.948752
Kiritimatiella	Sterolibacterium	0.915499		Granulicella	Candidatus Koribacter	0.914227
Azospira	Sterolibacterium	0.937039		Collinsella	Faecalibacterium	0.915114
Denitratisoma	Sterolibacterium	0.916245		Collinsella	Olsenella	0.911128
Bordetella	Sterolibacterium	0.901322		Paroceanicella	Roseivivax	0.906248
Thioalkalivibrio	Sterolibacterium	0.908704		Botrimarina	Anatilimnocola	0.929058
Thiobacillus	Sterolibacterium	0.910119		Botrimarina	Maioricimonas	0.904374
Syntrophobacter	Sterolibacterium	0.910988		Botrimarina	Aeoliella	0.928069
Shinella	Brevirhabdus	0.918436		Thiohalobacter	Alkalilimnicola	0.950347
Nitratireductor	Brevirhabdus	0.908871		Thiohalobacter	Halorhodospira	0.95022
Sagittula	Brevirhabdus	0.914782		Thiohalobacter	Allochromatium	0.963249
Aquibium	Brevirhabdus	0.941286		Thiohalobacter	Sulfurivermis	0.913683
Dinoroseobacter	Brevirhabdus	0.920979		Thiohalobacter	Nitrogeniibacter	0.927504
Planctomyces	Paludisphaera	0.951985		Thiohalobacter	Ectothiorhodospira	0.943133
Aquisphaera	Paludisphaera	0.941163		Thiohalobacter	Spiribacter	0.954544
Plantactinospora	Polymorphospora	0.970341		Thiohalobacter	Thiocapsa	0.920606
Salinispora	Polymorphospora	0.940105		Thiohalobacter	Aquisalimonas	0.926587
Natronosporangium	Polymorphospora	0.9061		Thiohalobacter	Paludibacterium	0.909294
Verrucosispora	Polymorphospora	0.936948		Thiohalobacter	Magnetospirillum	0.900352
Micromonospora	Polymorphospora	0.935792		Thiohalobacter	Acidiferrobacter	0.924496
Sandaracinus	Haliangium	0.935411		Thiohalobacter	Acidihalobacter	0.962804
Melittangium	Pyxidicoccus	0.906695		Thiohalobacter	Thioflavicoccus	0.949669
Archangium	Pyxidicoccus	0.910477		Thiohalobacter	Wenzhouxiangella	0.931188
Corallococcus	Pyxidicoccus	0.913376		Thiohalobacter	Guyparkeria	0.928228
Myxococcus	Pyxidicoccus	0.917973		Thiohalobacter	Thiodictyon	0.92996
Kutzneria	Streptacidiphilus	0.913955		Thiohalobacter	Immundisolibacter	0.930469
Jatrophihabitans	Streptacidiphilus	0.927219		Thiohalobacter	Methylococcus	0.942872
Catenulispora	Streptacidiphilus	0.933837		Thiohalobacter	Sulfurifustis	0.922358
Acidothermus	Streptacidiphilus	0.901005		Thiohalobacter	Methylogaea	0.90291
Aquabacter	Roseitalea	0.902279		Thiohalobacter	Thioalkalivibrio	0.911548
Nisaea	Roseitalea	0.913693		Thiohalobacter	Chromobacterium	0.900887
Nitratireductor	Roseitalea	0.916881		Thiohalobacter	Marichromatium	0.955475
Allochromatium	Roseitalea	0.914809		Thiohalobacter	Thiocystis	0.939728
Breoghania	Roseitalea	0.93172		Oricola	Roseitalea	0.951174
Aurantimonas	Roseitalea	0.903187		Oricola	Nitratireductor	0.924226
Acuticoccus	Roseitalea	0.932536		Oricola	Breoghania	0.919664
Azorhizobium	Roseitalea	0.91364		Oricola	Thalassospira	0.903041
Pigmentiphaga	Roseitalea	0.905957		Oricola	Aurantimonas	0.900452
Spiribacter	Roseitalea	0.900761		Oricola	Ruegeria	0.90699
Salipiger	Roseitalea	0.912076		Oricola	Kaustia	0.906651
Kaustia	Roseitalea	0.937729		Oricola	Roseibium	0.907455
Phreatobacter	Roseitalea	0.906416		Oricola	Hoeflea	0.912071
Magnetospirillum	Roseitalea	0.919364		Oricola	Martelella	0.901975
Ancylobacter	Roseitalea	0.906672		Oricola	Sulfitobacter	0.910277
Acidihalobacter	Roseitalea	0.905237		Oricola	Leisingera	0.916519
Thioflavicoccus	Roseitalea	0.922311		Oricola	Stappia	0.938917
Methylococcus	Roseitalea	0.90312		Oricola	Labrenzia	0.902856
Pelagovum	Roseitalea	0.903003		Oricola	Hartmannibacter	0.902349
Stappia	Roseitalea	0.934997		Oricola	Yangia	0.909565
Hartmannibacter	Roseitalea	0.934185		Sideroxydans	Pelolinea	0.917181
Marichromatium	Roseitalea	0.902907		Sideroxydans	Sideroxyarcus	0.964189
Shinella	Sandaracinus	0.928015		Sideroxydans	Anaerolinea	0.913463
Azoarcus	Sandaracinus	0.923392		Sideroxydans	Geobacter	0.911257
Desulfarculus	Sandaracinus	0.917368		Sideroxydans	Ferrigenium	0.942075
Tepidimonas	Sandaracinus	0.902322		Sideroxydans	Sulfurimicrobium	0.938187
Maioricimonas	Sandaracinus	0.905692		Sideroxydans	Thiobacillus	0.903292
Lignipirellula	Sandaracinus	0.904928		Sideroxydans	Syntrophobacter	0.907302
Aquibium	Sandaracinus	0.900199		Brachybacterium	Leucobacter	0.937137
Serpentinimonas	Sandaracinus	0.908292		Brachybacterium	Clavibacter	0.911645
Kiritimatiella	Sandaracinus	0.931582		Brachybacterium	Mycetocola	0.90348
Azospira	Sandaracinus	0.911957		Brachybacterium	Actinomyces	0.914943
Tepidiforma	Sandaracinus	0.908949		Brachybacterium	Beutenbergia	0.921628
Allochromatium	Syntrophotalea	0.911139		Brachybacterium	Brevibacterium	0.931464
Paludibacterium	Syntrophotalea	0.908482		Brachybacterium	Dietzia	0.927131
Desulfuromonas	Syntrophotalea	0.916083		Brachybacterium	Tsukamurella	0.949945
Acidihalobacter	Syntrophotalea	0.916752		Brachybacterium	Nocardiopsis	0.906662
Thermochromatium	Syntrophotalea	0.900763		Brachybacterium	Auraticoccus	0.914602
Methylococcus	Syntrophotalea	0.913539		Brachybacterium	Ruania	0.961251
Serinicoccus	Yimella	0.934789		Brachybacterium	Prauserella	0.919753
Allobranchiibius	Yimella	0.900302		Brachybacterium	Subtercola	0.929672
Luteipulveratus	Yimella	0.945985		Brachybacterium	Actinopolyspora	0.910746
Arsenicicoccus	Yimella	0.921505		Brachybacterium	Raineyella	0.907038
Ornithinimicrobium	Yimella	0.913259		Brachybacterium	Georgenia	0.930983
Dermacoccus	Yimella	0.90806		Brachybacterium	Skermania	0.908011
Hydrogenophaga	Aquincola	0.918659		Brachybacterium	Pseudactinotalea	0.94085
Sphaerotilus	Aquincola	0.941262		Brachybacterium	Herbiconiux	0.914002
Rubrivivax	Aquincola	0.913103		Brachybacterium	Frondihabitans	0.943449
Schlegelella	Aquincola	0.939524		Brachybacterium	Actinoalloteichus	0.919058
Kinneretia	Aquincola	0.906007		Brachybacterium	Gryllotalpicola	0.918572
Chromobacterium	Methylomagnum	0.90273		Brachybacterium	Citricoccus	0.904287
Chlorobaculum	Methylomagnum	0.900868		Brachybacterium	Stackebrandtia	0.902373
Actinokineospora	Alloactinosynnema	0.939554		Brachybacterium	Tomitella	0.915482
Ruania	Actinocatenispora	0.911375		Brachybacterium	Sanguibacter	0.909052
Prauserella	Actinocatenispora	0.906555		Frigoribacterium	Rathayibacter	0.953955
Actinopolyspora	Actinocatenispora	0.91267		Pyruvatibacter	Nisaea	0.902957
Raineyella	Actinocatenispora	0.912797		Pyruvatibacter	Breoghania	0.907
Skermania	Actinocatenispora	0.906346		Pyruvatibacter	Polymorphum	0.916036
Pseudactinotalea	Actinocatenispora	0.90767		Pyruvatibacter	Blastochloris	0.900391
Actinoalloteichus	Actinocatenispora	0.904861		Pyruvatibacter	Roseibium	0.90051
Streptomonospora	Actinocatenispora	0.925711		Pyruvatibacter	Marinicauda	0.907497
Tomitella	Actinocatenispora	0.912579		Pyruvatibacter	Rhodospirillum	0.909695
Frankia	Actinocatenispora	0.934106		Pyruvatibacter	Nitrospirillum	0.919928
Aquisphaera	Tautonia	0.947529		Sterolibacterium	Aromatoleum	0.938976
Allochromatium	Alkalilimnicola	0.904598		Sterolibacterium	Azoarcus	0.903563
Methylocaldum	Alkalilimnicola	0.903587		Sterolibacterium	Desulfarculus	0.907683
Ectothiorhodospira	Alkalilimnicola	0.921288		Sterolibacterium	Sulfuritalea	0.917882
Spiribacter	Alkalilimnicola	0.916188		Sterolibacterium	Allochromatium	0.914692
Aquisalimonas	Alkalilimnicola	0.902787		Sterolibacterium	Sutterella	0.910191
Acidihalobacter	Alkalilimnicola	0.921619		Sterolibacterium	Tepidimonas	0.902372
Wenzhouxiangella	Alkalilimnicola	0.914359		Sterolibacterium	Sulfurivermis	0.906682
Methylococcus	Alkalilimnicola	0.945822		Sterolibacterium	Nitrogeniibacter	0.918409
Shinella	Aromatoleum	0.926501		Sterolibacterium	Casimicrobium	0.901193
Azoarcus	Aromatoleum	0.97155		Sterolibacterium	Sulfuritortus	0.923921
Desulfarculus	Aromatoleum	0.911456		Sterolibacterium	Paludibacterium	0.910834
Hydrogenophaga	Aromatoleum	0.901661		Sterolibacterium	Desulfuromonas	0.901052
Sulfuritalea	Aromatoleum	0.92178		Sterolibacterium	Jeongeupia	0.920146
Tepidimonas	Aromatoleum	0.929056		Sterolibacterium	Thioflavicoccus	0.917258
Sulfurivermis	Aromatoleum	0.92502		Sterolibacterium	Thauera	0.931383
Niveibacterium	Aromatoleum	0.903205		Sterolibacterium	Guyparkeria	0.919245
Sphaerotilus	Aromatoleum	0.909866		Sterolibacterium	Thiodictyon	0.9104
Casimicrobium	Aromatoleum	0.906064		Sterolibacterium	Immundisolibacter	0.916312
Castellaniella	Aromatoleum	0.924602		Sterolibacterium	Oryzomicrobium	0.927527
Polymorphum	Aromatoleum	0.909243		Sterolibacterium	Sulfurifustis	0.905494
Sulfuritortus	Aromatoleum	0.93283		Sterolibacterium	Denitratisoma	0.947416
Desulfuromonas	Aromatoleum	0.901693		Sterolibacterium	Thioalkalivibrio	0.901981
Anaeromyxobacter	Aromatoleum	0.903422		Sterolibacterium	Laribacter	0.913159
Aquibium	Aromatoleum	0.922288		Sterolibacterium	Marichromatium	0.904545
Serpentinimonas	Aromatoleum	0.920634		Kytococcus	Yimella	0.919147
Thauera	Aromatoleum	0.946858		Kytococcus	Serinicoccus	0.94156
Azospira	Aromatoleum	0.945531		Kytococcus	Janibacter	0.913595
Sulfurifustis	Aromatoleum	0.902133		Kytococcus	Allobranchiibius	0.903177
Tepidiforma	Aromatoleum	0.908916		Kytococcus	Luteipulveratus	0.916015
Denitratisoma	Aromatoleum	0.916866		Kytococcus	Arsenicicoccus	0.911295
Bordetella	Aromatoleum	0.919403		Kytococcus	Miniimonas	0.903357
Thioalkalivibrio	Aromatoleum	0.910429		Kytococcus	Gephyromycinifex	0.909276
Thiobacillus	Aromatoleum	0.916654		Kytococcus	Ornithinimicrobium	0.939047
Azoarcus	Shinella	0.934705		Kytococcus	Dermacoccus	0.933172
Desulfarculus	Shinella	0.906371		Microcella	Marisediminicola	0.907937
Nitratireductor	Shinella	0.904525		Mucisphaera	Bradymonas	0.909913
Hydrogenophaga	Shinella	0.915621		Mucisphaera	Spiribacter	0.906993
Sphaerotilus	Shinella	0.914651		Mucisphaera	Alienimonas	0.915718
Maioricimonas	Shinella	0.906124		Mucisphaera	Aquisalimonas	0.906381
Lignipirellula	Shinella	0.902018		Mucisphaera	Persicimonas	0.923029
Stella	Shinella	0.913782		Mucisphaera	Gloeobacter	0.91202
Aquibium	Shinella	0.94196		Mucisphaera	Salinibacter	0.933448
Serpentinimonas	Shinella	0.903979		Mucisphaera	Stieleria	0.912463
Ancylobacter	Shinella	0.901567		Mucisphaera	Phycisphaera	0.950095
Thauera	Shinella	0.902307		Mucisphaera	Rhodothermus	0.912377
Kiritimatiella	Shinella	0.914187		Mucisphaera	Bremerella	0.910067
Azospira	Shinella	0.906392		Mucisphaera	Sulfidibacter	0.911353
Kinneretia	Shinella	0.912572		Mucisphaera	Gimesia	0.905005
Thioalkalivibrio	Shinella	0.911146		Mucisphaera	Sulfurifustis	0.905578
Actinomyces	Halosimplex	0.901547		Mucisphaera	Rosistilla	0.917838
Haloferax	Halosimplex	0.938399		Paludisphaera	Tautonia	0.903893
Halovivax	Halosimplex	0.943776		Paludisphaera	Planctomyces	0.916861
Haloterrigena	Halosimplex	0.937843		Paludisphaera	Aquisphaera	0.906111
Halapricum	Halosimplex	0.931757		Paludisphaera	Singulisphaera	0.926637
Halomicrobium	Halosimplex	0.938089		Polymorphospora	Alloactinosynnema	0.929073
Niabella	Flavihumibacter	0.929737		Polymorphospora	Actinokineospora	0.926426
Bosea	Terrihabitans	0.914274		Polymorphospora	Nonomuraea	0.910828
Aurantimonas	Terrihabitans	0.919953		Polymorphospora	Plantactinospora	0.980169
Aquibium	Terrihabitans	0.916332		Polymorphospora	Phytohabitans	0.960587
Desulfarculus	Azoarcus	0.941		Polymorphospora	Geodermatophilus	0.900266
Hydrogenophaga	Azoarcus	0.9151		Polymorphospora	Pseudonocardia	0.902004
Sulfuritalea	Azoarcus	0.940015		Polymorphospora	Salinispora	0.964642
Allochromatium	Azoarcus	0.905086		Polymorphospora	Natronosporangium	0.930014
Tepidimonas	Azoarcus	0.937915		Polymorphospora	Saccharothrix	0.900833
Sulfurivermis	Azoarcus	0.937727		Polymorphospora	Verrucosispora	0.917879
Niveibacterium	Azoarcus	0.923577		Polymorphospora	Kibdelosporangium	0.908382
Sphaerotilus	Azoarcus	0.925416		Polymorphospora	Couchioplanes	0.900727
Nitrogeniibacter	Azoarcus	0.919331		Polymorphospora	Jiangella	0.931479
Lignipirellula	Azoarcus	0.909593		Rhodoplanes	Variibacter	0.904936
Kaustia	Azoarcus	0.910371		Haliangium	Polyangium	0.904824
Casimicrobium	Azoarcus	0.931511		Leucobacter	Occultella	0.919464
Castellaniella	Azoarcus	0.936116		Leucobacter	Actinomyces	0.902924
Polymorphum	Azoarcus	0.902837		Leucobacter	Beutenbergia	0.926215
Simplicispira	Azoarcus	0.903966		Leucobacter	Tessaracoccus	0.905971
Stella	Azoarcus	0.911609		Leucobacter	Brevibacterium	0.952647
Sulfuritortus	Azoarcus	0.947008		Leucobacter	Cnuibacter	0.933045
Desulfuromonas	Azoarcus	0.924692		Leucobacter	Dietzia	0.934007
Anaeromyxobacter	Azoarcus	0.901315		Leucobacter	Paraoerskovia	0.906128
Aquibium	Azoarcus	0.924737		Leucobacter	Tsukamurella	0.925847
Serpentinimonas	Azoarcus	0.931771		Leucobacter	Auraticoccus	0.912202
Ancylobacter	Azoarcus	0.9199		Leucobacter	Ruania	0.946735
Geobacter	Azoarcus	0.918699		Leucobacter	Subtercola	0.930372
Acidihalobacter	Azoarcus	0.907272		Leucobacter	Georgenia	0.942329
Melaminivora	Azoarcus	0.923286		Leucobacter	Pseudactinotalea	0.926557
Thauera	Azoarcus	0.949969		Leucobacter	Herbiconiux	0.916355
Ferrigenium	Azoarcus	0.90035		Leucobacter	Frondihabitans	0.912518
Sulfurimicrobium	Azoarcus	0.907029		Leucobacter	Gryllotalpicola	0.908605
Kiritimatiella	Azoarcus	0.932508		Leucobacter	Citricoccus	0.906473
Azospira	Azoarcus	0.962357		Leucobacter	Xylanimonas	0.906399
Sulfurifustis	Azoarcus	0.922526		Halopseudomonas	Stutzerimonas	0.907472
Tepidiforma	Azoarcus	0.934264		Halopseudomonas	Microbulbifer	0.900837
Denitratisoma	Azoarcus	0.942509		Oceanithermus	Syntrophotalea	0.906149
Bordetella	Azoarcus	0.932726		Oceanithermus	Methylomagnum	0.925669
Geomonas	Azoarcus	0.922105		Oceanithermus	Desulfarculus	0.924525
Thioalkalivibrio	Azoarcus	0.940166		Oceanithermus	Allochromatium	0.906943
Thiobacillus	Azoarcus	0.920362		Oceanithermus	Sutterella	0.916931
Sphingomonas	Allosphingosinicella	0.905135		Oceanithermus	Nitrogeniibacter	0.930143
Sphingosinicella	Allosphingosinicella	0.936016		Oceanithermus	Bradymonas	0.914655
Rhizorhabdus	Allosphingosinicella	0.903023		Oceanithermus	Thiocapsa	0.930465
Hydrogenophaga	Desulfarculus	0.905171		Oceanithermus	Persicimonas	0.935275
Sphaerotilus	Desulfarculus	0.908452		Oceanithermus	Paludibacterium	0.900555
Maioricimonas	Desulfarculus	0.900288		Oceanithermus	Desulfuromonas	0.913908
Lignipirellula	Desulfarculus	0.900151		Oceanithermus	Salinibacter	0.913556
Sulfuritortus	Desulfarculus	0.90651		Oceanithermus	Limnochorda	0.923281
Serpentinimonas	Desulfarculus	0.91119		Oceanithermus	Selenomonas	0.90136
Thauera	Desulfarculus	0.925672		Oceanithermus	Jeongeupia	0.901405
Kiritimatiella	Desulfarculus	0.941941		Oceanithermus	Thioflavicoccus	0.931223
Azospira	Desulfarculus	0.933373		Oceanithermus	Thermaerobacter	0.950377
Sulfurifustis	Desulfarculus	0.904096		Oceanithermus	Rhodothermus	0.933385
Tepidiforma	Desulfarculus	0.908671		Oceanithermus	Meiothermus	0.936036
Denitratisoma	Desulfarculus	0.917453		Oceanithermus	Thiodictyon	0.926481
Thioalkalivibrio	Desulfarculus	0.919767		Oceanithermus	Candidatus Promineofilum	0.900783
Breoghania	Aquabacter	0.922877		Oceanithermus	Oryzomicrobium	0.93051
Acuticoccus	Aquabacter	0.911967		Oceanithermus	Oceanidesulfovibrio	0.930804
Azorhizobium	Aquabacter	0.954899		Oceanithermus	Sulfidibacter	0.919158
Blastochloris	Aquabacter	0.921239		Oceanithermus	Methylococcus	0.921546
Phreatobacter	Aquabacter	0.928398		Oceanithermus	Sulfurifustis	0.91896
Magnetospirillum	Aquabacter	0.909902		Oceanithermus	Marinithermus	0.950637
Ancylobacter	Aquabacter	0.906989		Oceanithermus	Desulfovibrio	0.903437
Stappia	Aquabacter	0.913814		Oceanithermus	Rhodocaloribacter	0.932009
Hartmannibacter	Aquabacter	0.921227		Oceanithermus	Cyanobium	0.935726
Breoghania	Nisaea	0.902237		Oceanithermus	Pseudodesulfovibrio	0.943154
Aurantimonas	Nisaea	0.905917		Oceanithermus	Thermococcus	0.900334
Salipiger	Nisaea	0.905494		Oceanithermus	Marichromatium	0.910071
Kaustia	Nisaea	0.92261		Oceanithermus	Thiocystis	0.905404
Polymorphum	Nisaea	0.917259		Oceanithermus	Chlorobaculum	0.90615
Indioceanicola	Nisaea	0.902975		Dehalogenimonas	Syntrophotalea	0.940475
Stella	Nisaea	0.937742		Dehalogenimonas	Methylomagnum	0.923864
Marinicauda	Nisaea	0.931595		Dehalogenimonas	Pelolinea	0.911275
Magnetospirillum	Nisaea	0.93969		Dehalogenimonas	Solidesulfovibrio	0.922661
Ancylobacter	Nisaea	0.918006		Dehalogenimonas	Methylomicrobium	0.911809
Rhodospirillum	Nisaea	0.942035		Dehalogenimonas	Desulfosarcina	0.950475
Nitrospirillum	Nisaea	0.908825		Dehalogenimonas	Caldilinea	0.901101
Stappia	Nisaea	0.915044		Dehalogenimonas	Thiocapsa	0.922568
Hartmannibacter	Nisaea	0.912179		Dehalogenimonas	Desulfuromonas	0.944587
Breoghania	Nitratireductor	0.903738		Dehalogenimonas	Anaerolinea	0.902793
Frigidibacter	Nitratireductor	0.913277		Dehalogenimonas	Desulfomicrobium	0.934229
Aurantimonas	Nitratireductor	0.929119		Dehalogenimonas	Methylomonas	0.911074
Acuticoccus	Nitratireductor	0.906126		Dehalogenimonas	Sulfurimicrobium	0.90957
Spiribacter	Nitratireductor	0.902922		Dehalogenimonas	Thiodictyon	0.931034
Lignipirellula	Nitratireductor	0.904938		Dehalogenimonas	Candidatus Promineofilum	0.914631
Kaustia	Nitratireductor	0.951328		Dehalogenimonas	Oceanidesulfovibrio	0.931022
Polymorphum	Nitratireductor	0.904232		Dehalogenimonas	Methylococcus	0.911964
Stella	Nitratireductor	0.901265		Dehalogenimonas	Desulfovibrio	0.947194
Paracoccus	Nitratireductor	0.900169		Dehalogenimonas	Methylogaea	0.903325
Sagittula	Nitratireductor	0.93508		Dehalogenimonas	Cyanobium	0.924436
Filomicrobium	Nitratireductor	0.902875		Dehalogenimonas	Pseudodesulfovibrio	0.924433
Aquibium	Nitratireductor	0.959765		Dehalogenimonas	Syntrophobacter	0.913466
Acidihalobacter	Nitratireductor	0.905754		Dehalogenimonas	Chlorobaculum	0.918706
Thioflavicoccus	Nitratireductor	0.905158		Roseitalea	Aquabacter	0.903723
Cereibacter	Nitratireductor	0.909936		Roseitalea	Nisaea	0.905286
Pseudorhizobium	Nitratireductor	0.930479		Roseitalea	Nitratireductor	0.939147
Roseivivax	Nitratireductor	0.92225		Roseitalea	Breoghania	0.941932
Methylococcus	Nitratireductor	0.903856		Roseitalea	Thalassospira	0.912653
Sulfurifustis	Nitratireductor	0.918041		Roseitalea	Aurantimonas	0.924771
Stappia	Nitratireductor	0.943945		Roseitalea	Acuticoccus	0.924406
Tepidiforma	Nitratireductor	0.909969		Roseitalea	Ruegeria	0.923044
Halomonas	Halorhodospira	0.925721		Roseitalea	Maioricimonas	0.900925
Spiribacter	Halorhodospira	0.938614		Roseitalea	Kaustia	0.935031
Wenzhouxiangella	Halorhodospira	0.931465		Roseitalea	Alienimonas	0.904348
Methylococcus	Halorhodospira	0.911383		Roseitalea	Roseibium	0.9197
Tepidimonas	Hydrogenophaga	0.90278		Roseitalea	Celeribacter	0.900855
Sphaerotilus	Hydrogenophaga	0.957371		Roseitalea	Hoeflea	0.93255
Acidovorax	Hydrogenophaga	0.922614		Roseitalea	Martelella	0.922018
Simplicispira	Hydrogenophaga	0.905916		Roseitalea	Sulfitobacter	0.940825
Sulfuritortus	Hydrogenophaga	0.903467		Roseitalea	Wenzhouxiangella	0.903099
Rhodoferax	Hydrogenophaga	0.933264		Roseitalea	Roseovarius	0.913303
Serpentinimonas	Hydrogenophaga	0.929405		Roseitalea	Phaeobacter	0.917702
Melaminivora	Hydrogenophaga	0.921386		Roseitalea	Bremerella	0.901438
Thauera	Hydrogenophaga	0.90697		Roseitalea	Roseimaritima	0.90361
Alicycliphilus	Hydrogenophaga	0.925118		Roseitalea	Leisingera	0.935516
Azospira	Hydrogenophaga	0.933406		Roseitalea	Gimesia	0.909304
Aquibium	Bosea	0.907155		Roseitalea	Stappia	0.96336
Kinneretia	Bosea	0.920634		Roseitalea	Pararhodospirillum	0.919358
Crenobacter	Sulfuritalea	0.905062		Roseitalea	Labrenzia	0.927495
Tepidimonas	Sulfuritalea	0.926558		Roseitalea	Hartmannibacter	0.927754
Niveibacterium	Sulfuritalea	0.952073		Roseitalea	Yangia	0.919035
Methyloversatilis	Sulfuritalea	0.929975		Roseitalea	Silicimonas	0.902584
Sideroxyarcus	Sulfuritalea	0.919224		Roseitalea	Rosistilla	0.913891
Nitrogeniibacter	Sulfuritalea	0.941733		Roseitalea	Thioclava	0.92319
Sulfuritortus	Sulfuritalea	0.939657		Syntrophotalea	Methylomagnum	0.946493
Desulfuromonas	Sulfuritalea	0.913174		Syntrophotalea	Desulfarculus	0.909452
Serpentinimonas	Sulfuritalea	0.913094		Syntrophotalea	Sulfuritalea	0.906955
Ferrigenium	Sulfuritalea	0.935823		Syntrophotalea	Allochromatium	0.923973
Sulfurimicrobium	Sulfuritalea	0.933412		Syntrophotalea	Sutterella	0.91224
Oryzomicrobium	Sulfuritalea	0.931076		Syntrophotalea	Sulfurivermis	0.905651
Azospira	Sulfuritalea	0.944524		Syntrophotalea	Solidesulfovibrio	0.914587
Tepidiforma	Sulfuritalea	0.924882		Syntrophotalea	Methylomicrobium	0.903259
Denitratisoma	Sulfuritalea	0.925792		Syntrophotalea	Nitrogeniibacter	0.918423
Geomonas	Sulfuritalea	0.905611		Syntrophotalea	Desulfosarcina	0.944686
Ferribacterium	Sulfuritalea	0.900095		Syntrophotalea	Thiocapsa	0.959475
Thiobacillus	Sulfuritalea	0.930678		Syntrophotalea	Desulfuromonas	0.965137
Breoghania	Allochromatium	0.904753		Syntrophotalea	Desulfomicrobium	0.953499
Acuticoccus	Allochromatium	0.901965		Syntrophotalea	Thioflavicoccus	0.924109
Niveibacterium	Allochromatium	0.900233		Syntrophotalea	Methylomonas	0.907185
Vulgatibacter	Allochromatium	0.906004		Syntrophotalea	Thiodictyon	0.962398
Methylocaldum	Allochromatium	0.904625		Syntrophotalea	Candidatus Promineofilum	0.909939
Methyloversatilis	Allochromatium	0.912938		Syntrophotalea	Oryzomicrobium	0.92286
Pigmentiphaga	Allochromatium	0.91332		Syntrophotalea	Oceanidesulfovibrio	0.958987
Nitrogeniibacter	Allochromatium	0.936046		Syntrophotalea	Ruficoccus	0.917811
Spiribacter	Allochromatium	0.923259		Syntrophotalea	Methylococcus	0.935566
Kaustia	Allochromatium	0.925987		Syntrophotalea	Desulfovibrio	0.954234
Thiocapsa	Allochromatium	0.921862		Syntrophotalea	Methylogaea	0.904788
Aquisalimonas	Allochromatium	0.916735		Syntrophotalea	Cyanobium	0.941997
Paludibacterium	Allochromatium	0.919149		Syntrophotalea	Pseudodesulfovibrio	0.954011
Desulfuromonas	Allochromatium	0.934954		Syntrophotalea	Thermococcus	0.902078
Magnetospirillum	Allochromatium	0.917643		Syntrophotalea	Marichromatium	0.92395
Jeongeupia	Allochromatium	0.912645		Syntrophotalea	Thiocystis	0.9345
Acidihalobacter	Allochromatium	0.960522		Syntrophotalea	Chlorobaculum	0.930419
Thioflavicoccus	Allochromatium	0.945307		Yimella	Serinicoccus	0.96731
Thiodictyon	Allochromatium	0.925843		Yimella	Janibacter	0.942228
Candidatus Endoriftia	Allochromatium	0.921127		Yimella	Allobranchiibius	0.959611
Candidatus Promineofilum	Allochromatium	0.900243		Yimella	Luteipulveratus	0.970571
Thermochromatium	Allochromatium	0.924467		Yimella	Arsenicicoccus	0.946214
Methylococcus	Allochromatium	0.947502		Yimella	Miniimonas	0.907764
Sulfurifustis	Allochromatium	0.905537		Yimella	Gephyromycinifex	0.93865
Stappia	Allochromatium	0.911318		Yimella	Ornithinimicrobium	0.967687
Marichromatium	Allochromatium	0.939285		Yimella	Dermacoccus	0.955085
Thiocystis	Allochromatium	0.929548		Aquincola	Rubrivivax	0.924809
Tepidimonas	Crenobacter	0.911508		Aquincola	Ideonella	0.903398
Niveibacterium	Crenobacter	0.931112		Aquincola	Leptothrix	0.917284
Methyloversatilis	Crenobacter	0.92233		Aquincola	Schlegelella	0.903955
Nitrogeniibacter	Crenobacter	0.928225		Aquincola	Rhizobacter	0.916788
Phreatobacter	Crenobacter	0.905308		Methylomagnum	Faecalibacterium	0.914948
Serpentinimonas	Crenobacter	0.911562		Methylomagnum	Desulfarculus	0.904036
Jeongeupia	Crenobacter	0.910543		Methylomagnum	Sulfuritalea	0.901979
Lautropia	Crenobacter	0.934937		Methylomagnum	Allochromatium	0.92569
Thiodictyon	Desulfocurvibacter	0.915203		Methylomagnum	Sutterella	0.918572
Verrucomicrobium	Methylacidimicrobium	0.903644		Methylomagnum	Sulfurivermis	0.904196
Serinicoccus	Occultella	0.91175		Methylomagnum	Vulgatibacter	0.903342
Beutenbergia	Occultella	0.920362		Methylomagnum	Akkermansia	0.90151
Isoptericola	Occultella	0.903816		Methylomagnum	Nitrogeniibacter	0.919519
Pengzhenrongella	Occultella	0.949795		Methylomagnum	Ectothiorhodospira	0.907236
Georgenia	Occultella	0.923334		Methylomagnum	Desulfosarcina	0.914391
Mumia	Occultella	0.915938		Methylomagnum	Thiocapsa	0.951288
Ornithinimicrobium	Occultella	0.92659		Methylomagnum	Persicimonas	0.902428
Xylanimonas	Occultella	0.904909		Methylomagnum	Paludibacterium	0.908485
Pigmentiphaga	Vogesella	0.903237		Methylomagnum	Desulfuromonas	0.937528
Jeongeupia	Vogesella	0.900491		Methylomagnum	Magnetospirillum	0.909954
Sphingomonas	Citromicrobium	0.902277		Methylomagnum	Desulfomicrobium	0.920406
Erythrobacter	Citromicrobium	0.91048		Methylomagnum	Limnochorda	0.909576
Ottowia	Xylophilus	0.950735		Methylomagnum	Selenomonas	0.913101
Pulveribacter	Xylophilus	0.925696		Methylomagnum	Acidiferrobacter	0.905557
Diaminobutyricimonas	Marisediminicola	0.902636		Methylomagnum	Thioflavicoccus	0.928829
Aurantimonas	Breoghania	0.929951		Methylomagnum	Thermaerobacter	0.922211
Acuticoccus	Breoghania	0.952614		Methylomagnum	Methylomonas	0.908397
Azorhizobium	Breoghania	0.956592		Methylomagnum	Rhodothermus	0.906967
Vulgatibacter	Breoghania	0.908008		Methylomagnum	Guyparkeria	0.901311
Pigmentiphaga	Breoghania	0.904798		Methylomagnum	Meiothermus	0.913358
Variibacter	Breoghania	0.910407		Methylomagnum	Thiodictyon	0.965036
Kaustia	Breoghania	0.941222		Methylomagnum	Candidatus Promineofilum	0.924154
Polymorphum	Breoghania	0.929112		Methylomagnum	Oryzomicrobium	0.924565
Stella	Breoghania	0.914751		Methylomagnum	Oceanidesulfovibrio	0.956458
Blastochloris	Breoghania	0.958042		Methylomagnum	Methylococcus	0.95877
Phreatobacter	Breoghania	0.963244		Methylomagnum	Desulfovibrio	0.928716
Desulfuromonas	Breoghania	0.907852		Methylomagnum	Methylogaea	0.938222
Marinicauda	Breoghania	0.908513		Methylomagnum	Cyanobium	0.939578
Magnetospirillum	Breoghania	0.920497		Methylomagnum	Pseudodesulfovibrio	0.943634
Ancylobacter	Breoghania	0.9294		Methylomagnum	Thermococcus	0.906234
Jeongeupia	Breoghania	0.901779		Methylomagnum	Chromobacterium	0.921177
Thioflavicoccus	Breoghania	0.903382		Methylomagnum	Marichromatium	0.939213
Kaistia	Breoghania	0.920062		Methylomagnum	Thiocystis	0.92875
Stappia	Breoghania	0.960845		Methylomagnum	Chlorobaculum	0.948386
Hartmannibacter	Breoghania	0.970181		Alloactinosynnema	Actinocatenispora	0.90892
Actinoalloteichus	Actinomyces	0.91277		Alloactinosynnema	Actinokineospora	0.974325
Beutenbergia	Serinicoccus	0.925008		Alloactinosynnema	Plantactinospora	0.924633
Janibacter	Serinicoccus	0.912033		Alloactinosynnema	Beutenbergia	0.914961
Allobranchiibius	Serinicoccus	0.901155		Alloactinosynnema	Saccharopolyspora	0.941883
Pengzhenrongella	Serinicoccus	0.940041		Alloactinosynnema	Pseudonocardia	0.911147
Ruania	Serinicoccus	0.912977		Alloactinosynnema	Salinispora	0.940097
Luteipulveratus	Serinicoccus	0.950212		Alloactinosynnema	Natronosporangium	0.926057
Raineyella	Serinicoccus	0.904889		Alloactinosynnema	Auraticoccus	0.925335
Arsenicicoccus	Serinicoccus	0.939632		Alloactinosynnema	Prauserella	0.921476
Ornithinimicrobium	Serinicoccus	0.955766		Alloactinosynnema	Actinosynnema	0.908059
Dermacoccus	Serinicoccus	0.914167		Alloactinosynnema	Georgenia	0.906798
Xylanimonas	Serinicoccus	0.907804		Alloactinosynnema	Mumia	0.923172
Chromobacterium	Sutterella	0.928267		Alloactinosynnema	Actinoalloteichus	0.938183
Anatilimnocola	Adhaeretor	0.919856		Alloactinosynnema	Kibdelosporangium	0.952154
Pirellula	Adhaeretor	0.938385		Alloactinosynnema	Stackebrandtia	0.923255
Maioricimonas	Adhaeretor	0.950614		Alloactinosynnema	Jiangella	0.919063
Lignipirellula	Adhaeretor	0.962403		Alloactinosynnema	Allosaccharopolyspora	0.938675
Stieleria	Adhaeretor	0.91061		Actinocatenispora	Actinokineospora	0.912793
Pirellulimonas	Adhaeretor	0.931165		Actinocatenispora	Thermomonospora	0.923571
Solimonas	Adhaeretor	0.900327		Actinocatenispora	Plantactinospora	0.905306
Bremerella	Adhaeretor	0.949745		Actinocatenispora	Kutzneria	0.916816
Aeoliella	Adhaeretor	0.948048		Actinocatenispora	Saccharopolyspora	0.91617
Nitrospira	Adhaeretor	0.902406		Actinocatenispora	Salinispora	0.907
Symmachiella	Adhaeretor	0.906904		Actinocatenispora	Natronosporangium	0.925362
Aeromicrobium	Agrococcus	0.913925		Actinocatenispora	Spiractinospora	0.912117
Sagittula	Frigidibacter	0.908512		Actinocatenispora	Prauserella	0.907158
Aquibium	Frigidibacter	0.904278		Actinocatenispora	Actinopolyspora	0.902164
Stappia	Frigidibacter	0.903919		Actinocatenispora	Actinoalloteichus	0.922512
Halovivax	Haloferax	0.931547		Actinocatenispora	Streptomonospora	0.932006
Haloterrigena	Haloferax	0.945642		Actinocatenispora	Actinopolymorpha	0.916716
Halapricum	Haloferax	0.940125		Actinocatenispora	Acidothermus	0.900844
Halomicrobium	Haloferax	0.947673		Actinocatenispora	Stackebrandtia	0.921062
Guyparkeria	Alcanivorax	0.905142		Actinocatenispora	Tomitella	0.904832
Acidisarcina	Edaphobacter	0.902193		Actinocatenispora	Allosaccharopolyspora	0.922658
Alloacidobacterium	Edaphobacter	0.912993		Actinocatenispora	Actinomadura	0.911911
Paraburkholderia	Edaphobacter	0.925765		Actinocatenispora	Frankia	0.920865
Candidatus Koribacter	Edaphobacter	0.905838		Tautonia	Planctomyces	0.94733
Anaerolinea	Pelolinea	0.949197		Tautonia	Aquisphaera	0.937061
Acuticoccus	Aurantimonas	0.930948		Alkalilimnicola	Halorhodospira	0.955478
Azorhizobium	Aurantimonas	0.900223		Alkalilimnicola	Allochromatium	0.948927
Kaustia	Aurantimonas	0.953465		Alkalilimnicola	Marinobacter	0.91169
Polymorphum	Aurantimonas	0.928457		Alkalilimnicola	Nitrogeniibacter	0.912903
Stella	Aurantimonas	0.937584		Alkalilimnicola	Ectothiorhodospira	0.932325
Blastochloris	Aurantimonas	0.913238		Alkalilimnicola	Spiribacter	0.963995
Phreatobacter	Aurantimonas	0.930566		Alkalilimnicola	Aquisalimonas	0.938924
Sagittula	Aurantimonas	0.901658		Alkalilimnicola	Paludibacterium	0.9098
Aquibium	Aurantimonas	0.944399		Alkalilimnicola	Acidiferrobacter	0.911984
Ancylobacter	Aurantimonas	0.928424		Alkalilimnicola	Acidihalobacter	0.951886
Immundisolibacter	Aurantimonas	0.90067		Alkalilimnicola	Thioflavicoccus	0.932613
Kaistia	Aurantimonas	0.900826		Alkalilimnicola	Wenzhouxiangella	0.956208
Stappia	Aurantimonas	0.943437		Alkalilimnicola	Guyparkeria	0.921447
Hartmannibacter	Aurantimonas	0.922407		Alkalilimnicola	Microbulbifer	0.918925
Stigmatella	Melittangium	0.921391		Alkalilimnicola	Immundisolibacter	0.908902
Corallococcus	Melittangium	0.918439		Alkalilimnicola	Methylococcus	0.915956
Myxococcus	Melittangium	0.943156		Alkalilimnicola	Sulfurifustis	0.904415
Georgenia	Saccharomonospora	0.916316		Alkalilimnicola	Thioalkalivibrio	0.900338
Gemmata	Frigoriglobus	0.931764		Alkalilimnicola	Chromobacterium	0.901557
Limnoglobus	Frigoriglobus	0.900938		Alkalilimnicola	Marichromatium	0.940012
Halorussus	Halovivax	0.907838		Alkalilimnicola	Thiocystis	0.930568
Haloterrigena	Halovivax	0.960723		Aromatoleum	Azoarcus	0.967328
Halapricum	Halovivax	0.947889		Aromatoleum	Desulfarculus	0.907648
Halomicrobium	Halovivax	0.942509		Aromatoleum	Sulfuritalea	0.94541
Thermococcus	Halovivax	0.916214		Aromatoleum	Allochromatium	0.914611
Dyella	Frateuria	0.910061		Aromatoleum	Crenobacter	0.905584
Aquihabitans	Ilumatobacter	0.903468		Aromatoleum	Sutterella	0.907316
Niveibacterium	Tepidimonas	0.932989		Aromatoleum	Tepidimonas	0.92936
Methyloversatilis	Tepidimonas	0.913705		Aromatoleum	Niveibacterium	0.916988
Sphaerotilus	Tepidimonas	0.927239		Aromatoleum	Methyloversatilis	0.91768
Nitrogeniibacter	Tepidimonas	0.905753		Aromatoleum	Nitrogeniibacter	0.931884
Acidovorax	Tepidimonas	0.907901		Aromatoleum	Sulfuritortus	0.932775
Ramlibacter	Tepidimonas	0.902456		Aromatoleum	Desulfuromonas	0.916847
Casimicrobium	Tepidimonas	0.92136		Aromatoleum	Serpentinimonas	0.913512
Stella	Tepidimonas	0.902961		Aromatoleum	Jeongeupia	0.921729
Serpentinimonas	Tepidimonas	0.933117		Aromatoleum	Thioflavicoccus	0.921156
Melaminivora	Tepidimonas	0.921816		Aromatoleum	Thauera	0.952479
Diaphorobacter	Tepidimonas	0.901123		Aromatoleum	Guyparkeria	0.908451
Schlegelella	Tepidimonas	0.915019		Aromatoleum	Thiodictyon	0.905774
Azospira	Tepidimonas	0.928122		Aromatoleum	Immundisolibacter	0.913224
Kinneretia	Tepidimonas	0.90339		Aromatoleum	Oryzomicrobium	0.927516
Thiobacillus	Tepidimonas	0.912915		Aromatoleum	Azospira	0.942958
Salinibacterium	Diaminobutyricimonas	0.910275		Aromatoleum	Sulfurifustis	0.932822
Roseococcus	Roseomonas	0.924622		Aromatoleum	Denitratisoma	0.949143
Castellaniella	Sulfurivermis	0.921265		Aromatoleum	Pseudodesulfovibrio	0.904194
Sulfuritortus	Sulfurivermis	0.904028		Aromatoleum	Laribacter	0.903595
Acidihalobacter	Sulfurivermis	0.903412		Terrihabitans	Maioricimonas	0.900177
Thauera	Sulfurivermis	0.912557		Azoarcus	Sulfuritalea	0.926317
Denitratisoma	Sulfurivermis	0.902704		Azoarcus	Niveibacterium	0.916084
Thioalkalivibrio	Sulfurivermis	0.941093		Azoarcus	Sulfuritortus	0.911015
Spiribacter	Halomonas	0.905431		Azoarcus	Thauera	0.939508
Thiocapsa	Halomonas	0.903015		Azoarcus	Oryzomicrobium	0.90059
Wenzhouxiangella	Halomonas	0.911056		Azoarcus	Azospira	0.951151
Rhodothermus	Halomonas	0.909527		Azoarcus	Denitratisoma	0.940918
Thiodictyon	Halomonas	0.901531		Allosphingosinicella	Sphingosinicella	0.956686
Methylococcus	Halomonas	0.920034		Desulfarculus	Allochromatium	0.907048
Agreia	Glaciihabitans	0.907367		Desulfarculus	Nitrogeniibacter	0.923797
Subtercola	Glaciihabitans	0.910615		Desulfarculus	Thiocapsa	0.921259
Azorhizobium	Acuticoccus	0.930736		Desulfarculus	Persicimonas	0.916697
Kaustia	Acuticoccus	0.940601		Desulfarculus	Desulfuromonas	0.919677
Alienimonas	Acuticoccus	0.900678		Desulfarculus	Jeongeupia	0.904568
Stella	Acuticoccus	0.90209		Desulfarculus	Thioflavicoccus	0.926591
Blastochloris	Acuticoccus	0.90762		Desulfarculus	Thermaerobacter	0.926552
Phreatobacter	Acuticoccus	0.94527		Desulfarculus	Rhodothermus	0.923265
Elioraea	Acuticoccus	0.906576		Desulfarculus	Thiodictyon	0.918626
Magnetospirillum	Acuticoccus	0.901784		Desulfarculus	Oryzomicrobium	0.909825
Thioflavicoccus	Acuticoccus	0.927379		Desulfarculus	Oceanidesulfovibrio	0.918842
Stappia	Acuticoccus	0.950313		Desulfarculus	Sulfidibacter	0.915603
Hartmannibacter	Acuticoccus	0.937835		Desulfarculus	Kiritimatiella	0.903229
Methylococcus	Thermogutta	0.915826		Desulfarculus	Sulfurifustis	0.909853
Iamia	Actinomarinicola	0.950057		Desulfarculus	Desulfovibrio	0.902475
Aquihabitans	Actinomarinicola	0.965101		Desulfarculus	Rhodocaloribacter	0.927538
Prauserella	Mycolicibacillus	0.91729		Desulfarculus	Cyanobium	0.91505
Skermania	Mycolicibacillus	0.922847		Desulfarculus	Pseudodesulfovibrio	0.932507
Actinoalloteichus	Mycolicibacillus	0.902853		Desulfarculus	Marichromatium	0.90343
Rubrivivax	Roseateles	0.905315		Desulfarculus	Thiocystis	0.911504
Inhella	Roseateles	0.913932		Microlunatus	Rhodococcus	0.908639
Leptothrix	Roseateles	0.901802		Microlunatus	Modestobacter	0.914053
Youhaiella	Paradevosia	0.90821		Microlunatus	Pseudonocardia	0.905274
Indioceanicola	Azospirillum	0.92103		Microlunatus	Friedmanniella	0.965715
Stella	Azospirillum	0.910765		Microlunatus	Auraticoccus	0.912462
Elioraea	Azospirillum	0.924827		Microlunatus	Paraconexibacter	0.903639
Magnetospirillum	Azospirillum	0.902005		Microlunatus	Cellulomonas	0.902156
Ancylobacter	Azospirillum	0.902414		Microlunatus	Pimelobacter	0.916876
Rhodospirillum	Azospirillum	0.905581		Aquabacter	Breoghania	0.937768
Sulfitobacter	Ruegeria	0.906799		Aquabacter	Acuticoccus	0.935978
Leisingera	Ruegeria	0.926729		Aquabacter	Azorhizobium	0.964128
Salinispora	Plantactinospora	0.940094		Aquabacter	Methylocella	0.905143
Natronosporangium	Plantactinospora	0.919982		Aquabacter	Methylovirgula	0.901492
Verrucosispora	Plantactinospora	0.907696		Aquabacter	Variibacter	0.914984
Micromonospora	Plantactinospora	0.951316		Aquabacter	Kaustia	0.936721
Methyloversatilis	Hylemonella	0.912993		Aquabacter	Stella	0.908935
Inhella	Hylemonella	0.912691		Aquabacter	Blastochloris	0.942394
Leptothrix	Hylemonella	0.907878		Aquabacter	Phreatobacter	0.969244
Ottowia	Hylemonella	0.941362		Aquabacter	Roseibium	0.900001
Jatrophihabitans	Kutzneria	0.949388		Aquabacter	Gloeobacter	0.919066
Catenulispora	Kutzneria	0.943871		Aquabacter	Lichenihabitans	0.903353
Jiangella	Phytohabitans	0.935906		Aquabacter	Ancylobacter	0.919175
Roseimaritima	Fuerstiella	0.91994		Aquabacter	Xanthobacter	0.900859
Pirellula	Planctopirus	0.901204		Aquabacter	Nitrospirillum	0.912935
Calycomorphotria	Planctopirus	0.908524		Aquabacter	Stappia	0.92375
Bremerella	Planctopirus	0.900737		Aquabacter	Pararhodospirillum	0.912245
Roseimaritima	Planctopirus	0.914325		Aquabacter	Hartmannibacter	0.958938
Gimesia	Planctopirus	0.942987		Aquabacter	Isosphaera	0.903456
Rosistilla	Planctopirus	0.916252		Egibacter	Candidatus Bipolaricaulis	0.929194
Symmachiella	Planctopirus	0.908625		Egibacter	Acidimicrobium	0.95007
Vulgatibacter	Niveibacterium	0.905482		Egibacter	Egicoccus	0.93747
Methyloversatilis	Niveibacterium	0.935815		Egibacter	Euzebya	0.922849
Pigmentiphaga	Niveibacterium	0.900972		Nisaea	Breoghania	0.928572
Sideroxyarcus	Niveibacterium	0.927666		Nisaea	Thalassospira	0.91067
Nitrogeniibacter	Niveibacterium	0.930875		Nisaea	Acuticoccus	0.919667
Sulfuritortus	Niveibacterium	0.915354		Nisaea	Spiribacter	0.901817
Desulfuromonas	Niveibacterium	0.911656		Nisaea	Lignipirellula	0.900864
Serpentinimonas	Niveibacterium	0.926632		Nisaea	Kaustia	0.94095
Jeongeupia	Niveibacterium	0.92744		Nisaea	Polymorphum	0.915509
Ferrigenium	Niveibacterium	0.925672		Nisaea	Indioceanicola	0.916479
Sulfurimicrobium	Niveibacterium	0.910642		Nisaea	Stella	0.941903
Oryzomicrobium	Niveibacterium	0.919694		Nisaea	Roseibium	0.90212
Azospira	Niveibacterium	0.923882		Nisaea	Rhodospirillum	0.950564
Thiobacillus	Niveibacterium	0.934395		Nisaea	Nitrospirillum	0.929729
Sulfuriferula	Niveibacterium	0.911754		Nisaea	Stappia	0.923841
Methylocystis	Azorhizobium	0.903292		Nisaea	Pararhodospirillum	0.915094
Variibacter	Azorhizobium	0.918958		Nisaea	Hartmannibacter	0.913591
Kaustia	Azorhizobium	0.913171		Nisaea	Symmachiella	0.902411
Polymorphum	Azorhizobium	0.908314		Nitratireductor	Aurantimonas	0.931151
Stella	Azorhizobium	0.907213		Nitratireductor	Pelagibacterium	0.908489
Blastochloris	Azorhizobium	0.964596		Nitratireductor	Aquibium	0.966488
Phreatobacter	Azorhizobium	0.96186		Nitratireductor	Hoeflea	0.916711
Magnetospirillum	Azorhizobium	0.917874		Nitratireductor	Martelella	0.912464
Ancylobacter	Azorhizobium	0.935318		Nitratireductor	Stappia	0.917805
Kaistia	Azorhizobium	0.901425		Halorhodospira	Allochromatium	0.9497
Stappia	Azorhizobium	0.941066		Halorhodospira	Nitrogeniibacter	0.933629
Hartmannibacter	Azorhizobium	0.959538		Halorhodospira	Ectothiorhodospira	0.919384
Polymorphum	Vulgatibacter	0.924717		Halorhodospira	Bradymonas	0.90115
Stella	Vulgatibacter	0.910223		Halorhodospira	Spiribacter	0.96916
Blastochloris	Vulgatibacter	0.903133		Halorhodospira	Chitinolyticbacter	0.904179
Desulfuromonas	Vulgatibacter	0.909073		Halorhodospira	Thiocapsa	0.914381
Marinicauda	Vulgatibacter	0.904001		Halorhodospira	Aquisalimonas	0.939382
Magnetospirillum	Vulgatibacter	0.900293		Halorhodospira	Persicimonas	0.918037
Acidihalobacter	Vulgatibacter	0.903187		Halorhodospira	Paludibacterium	0.918352
Kaistia	Vulgatibacter	0.91072		Halorhodospira	Salinibacter	0.902765
Stappia	Vulgatibacter	0.904004		Halorhodospira	Acidiferrobacter	0.904141
Pedococcus	Tetrasphaera	0.900284		Halorhodospira	Jeongeupia	0.905151
Kaustia	Methyloligella	0.900965		Halorhodospira	Acidihalobacter	0.941169
Methyloceanibacter	Methyloligella	0.969749		Halorhodospira	Thioflavicoccus	0.946005
Hyphomicrobium	Methyloligella	0.904442		Halorhodospira	Wenzhouxiangella	0.940122
Spiribacter	Methylocaldum	0.902288		Halorhodospira	Guyparkeria	0.916863
Acidihalobacter	Methylocaldum	0.917849		Halorhodospira	Microbulbifer	0.908998
Methylococcus	Methylocaldum	0.921835		Halorhodospira	Thiodictyon	0.914875
Pigmentiphaga	Methyloversatilis	0.936014		Halorhodospira	Immundisolibacter	0.915985
Sideroxyarcus	Methyloversatilis	0.907611		Halorhodospira	Lautropia	0.901577
Nitrogeniibacter	Methyloversatilis	0.951244		Halorhodospira	Sulfidibacter	0.907974
Chitinolyticbacter	Methyloversatilis	0.914534		Halorhodospira	Methylococcus	0.915807
Desulfuromonas	Methyloversatilis	0.906294		Halorhodospira	Sulfurifustis	0.92088
Verminephrobacter	Methyloversatilis	0.905476		Halorhodospira	Chromobacterium	0.915609
Jeongeupia	Methyloversatilis	0.936172		Halorhodospira	Marichromatium	0.945299
Acidihalobacter	Methyloversatilis	0.905494		Halorhodospira	Thiocystis	0.925534
Thioflavicoccus	Methyloversatilis	0.910311		Clavibacter	Ruania	0.909236
Oryzomicrobium	Methyloversatilis	0.93612		Clavibacter	Subtercola	0.900364
Ottowia	Methyloversatilis	0.907232		Clavibacter	Georgenia	0.902924
Lautropia	Methyloversatilis	0.902224		Clavibacter	Herbiconiux	0.907314
Pirellula	Anatilimnocola	0.925112		Clavibacter	Frondihabitans	0.902835
Maioricimonas	Anatilimnocola	0.924253		Oerskovia	Microterricola	0.917132
Lacipirellula	Anatilimnocola	0.945141		Sulfuritalea	Allochromatium	0.906339
Lignipirellula	Anatilimnocola	0.918692		Sulfuritalea	Sutterella	0.931089
Luteitalea	Anatilimnocola	0.906777		Sulfuritalea	Tepidimonas	0.907484
Aeoliella	Anatilimnocola	0.913645		Sulfuritalea	Solidesulfovibrio	0.908159
Acidihalobacter	Methylomicrobium	0.906371		Sulfuritalea	Niveibacterium	0.944873
Methylomonas	Methylomicrobium	0.902833		Sulfuritalea	Methyloversatilis	0.928334
Methylococcus	Methylomicrobium	0.910138		Sulfuritalea	Sideroxyarcus	0.905678
Maioricimonas	Pirellula	0.94943		Sulfuritalea	Nitrogeniibacter	0.931397
Lignipirellula	Pirellula	0.958252		Sulfuritalea	Desulfosarcina	0.91248
Caulifigura	Pirellula	0.924842		Sulfuritalea	Sulfuritortus	0.93922
Stieleria	Pirellula	0.938497		Sulfuritalea	Thiocapsa	0.912592
Pirellulimonas	Pirellula	0.95421		Sulfuritalea	Paludibacterium	0.900716
Telmatocola	Pirellula	0.916202		Sulfuritalea	Desulfuromonas	0.942984
Bremerella	Pirellula	0.957382		Sulfuritalea	Desulfomicrobium	0.916696
Gimesia	Pirellula	0.908607		Sulfuritalea	Jeongeupia	0.915445
Aeoliella	Pirellula	0.929274		Sulfuritalea	Thioflavicoccus	0.908868
Rosistilla	Pirellula	0.928333		Sulfuritalea	Thauera	0.927434
Symmachiella	Pirellula	0.930958		Sulfuritalea	Sulfurimicrobium	0.936385
Pengzhenrongella	Beutenbergia	0.924408		Sulfuritalea	Thiodictyon	0.931323
Ruania	Beutenbergia	0.915085		Sulfuritalea	Candidatus Promineofilum	0.90097
Mumia	Beutenbergia	0.903157		Sulfuritalea	Oryzomicrobium	0.949924
Ornithinimicrobium	Beutenbergia	0.913947		Sulfuritalea	Oceanidesulfovibrio	0.911956
Stackebrandtia	Beutenbergia	0.901659		Sulfuritalea	Methylococcus	0.901156
Xylanimonas	Beutenbergia	0.940122		Sulfuritalea	Azospira	0.940937
Propioniciclava	Tessaracoccus	0.904244		Sulfuritalea	Sulfurifustis	0.905238
Ruania	Tessaracoccus	0.900366		Sulfuritalea	Dechloromonas	0.916999
Nitrogeniibacter	Pigmentiphaga	0.926119		Sulfuritalea	Denitratisoma	0.942928
Chitinolyticbacter	Pigmentiphaga	0.9302		Sulfuritalea	Desulfovibrio	0.915373
Thiocapsa	Pigmentiphaga	0.914067		Sulfuritalea	Quatrionicoccus	0.914033
Paludibacterium	Pigmentiphaga	0.915313		Sulfuritalea	Cyanobium	0.928951
Verminephrobacter	Pigmentiphaga	0.937154		Sulfuritalea	Pseudodesulfovibrio	0.921068
Jeongeupia	Pigmentiphaga	0.951173		Sulfuritalea	Marichromatium	0.904591
Thioflavicoccus	Pigmentiphaga	0.917405		Sulfuritalea	Sulfuriferula	0.916266
Microvirgula	Pigmentiphaga	0.904765		Sulfuritalea	Thiocystis	0.905103
Thiodictyon	Pigmentiphaga	0.901579		Allochromatium	Sutterella	0.923144
Ottowia	Pigmentiphaga	0.92861		Allochromatium	Sulfurivermis	0.937655
Methylococcus	Pigmentiphaga	0.910436		Allochromatium	Methyloversatilis	0.919116
Chromobacterium	Pigmentiphaga	0.910905		Allochromatium	Nitrogeniibacter	0.957493
Marichromatium	Pigmentiphaga	0.912169		Allochromatium	Ectothiorhodospira	0.939954
Acidovorax	Sphaerotilus	0.923554		Allochromatium	Spiribacter	0.947821
Casimicrobium	Sphaerotilus	0.902798		Allochromatium	Sulfuritortus	0.905222
Simplicispira	Sphaerotilus	0.907652		Allochromatium	Chitinolyticbacter	0.907886
Rhodoferax	Sphaerotilus	0.925682		Allochromatium	Thiocapsa	0.952239
Ideonella	Sphaerotilus	0.902318		Allochromatium	Aquisalimonas	0.923127
Serpentinimonas	Sphaerotilus	0.935326		Allochromatium	Persicimonas	0.906868
Melaminivora	Sphaerotilus	0.942068		Allochromatium	Paludibacterium	0.936775
Thauera	Sphaerotilus	0.900212		Allochromatium	Desulfuromonas	0.933873
Diaphorobacter	Sphaerotilus	0.90062		Allochromatium	Magnetospirillum	0.910803
Schlegelella	Sphaerotilus	0.921893		Allochromatium	Desulfomicrobium	0.907756
Alicycliphilus	Sphaerotilus	0.937091		Allochromatium	Acidiferrobacter	0.917791
Azospira	Sphaerotilus	0.923595		Allochromatium	Jeongeupia	0.925057
Novosphingopyxis	Sphingomonas	0.910431		Allochromatium	Acidihalobacter	0.958961
Rhizorhabdus	Sphingomonas	0.921825		Allochromatium	Thioflavicoccus	0.97554
Sphingosinithalassobacter	Sphingomonas	0.936969		Allochromatium	Thermaerobacter	0.90085
Lacipirellula	Sinorhizobium	0.914649		Allochromatium	Microvirgula	0.903377
Methylocella	Methylocystis	0.938146		Allochromatium	Wenzhouxiangella	0.93171
Methylosinus	Methylocystis	0.956487		Allochromatium	Rhodothermus	0.903802
Magnetospirillum	Methylocystis	0.909156		Allochromatium	Guyparkeria	0.950121
Halapricum	Haloterrigena	0.95144		Allochromatium	Thiodictyon	0.962603
Halomicrobium	Haloterrigena	0.941482		Allochromatium	Immundisolibacter	0.954482
Halomarina	Haloterrigena	0.903533		Allochromatium	Oryzomicrobium	0.931152
Thermococcus	Haloterrigena	0.90773		Allochromatium	Oceanidesulfovibrio	0.92585
Alloacidobacterium	Acidisarcina	0.961647		Allochromatium	Lautropia	0.913689
Granulibacter	Acidisarcina	0.901497		Allochromatium	Sulfidibacter	0.907714
Paludibaculum	Acidisarcina	0.929154		Allochromatium	Methylococcus	0.958658
Candidatus Koribacter	Acidisarcina	0.93666		Allochromatium	Sulfurifustis	0.938487
Halomicrobium	Halapricum	0.937837		Allochromatium	Methylogaea	0.922778
Thermococcus	Halapricum	0.901143		Allochromatium	Cyanobium	0.91524
Nitrogeniibacter	Sideroxyarcus	0.920079		Allochromatium	Pseudodesulfovibrio	0.928476
Ferrigenium	Sideroxyarcus	0.930809		Allochromatium	Thioalkalivibrio	0.92308
Sulfurimicrobium	Sideroxyarcus	0.930633		Allochromatium	Laribacter	0.905396
Oryzomicrobium	Sideroxyarcus	0.915334		Allochromatium	Chromobacterium	0.91941
Sulfuricaulis	Sideroxyarcus	0.907728		Allochromatium	Marichromatium	0.976343
Thiobacillus	Sideroxyarcus	0.911006		Allochromatium	Thiocystis	0.970133
Niabella	Filimonas	0.92785		Allochromatium	Chlorobaculum	0.915465
Aquisphaera	Planctomyces	0.931304		Crenobacter	Sutterella	0.902603
Paraconexibacter	Conexibacter	0.975157		Crenobacter	Tepidimonas	0.900169
Herbiconiux	Cnuibacter	0.9325		Crenobacter	Methyloversatilis	0.919211
Kaustia	Nitrogeniibacter	0.901743		Crenobacter	Nitrogeniibacter	0.91733
Chitinolyticbacter	Nitrogeniibacter	0.927803		Crenobacter	Chitinolyticbacter	0.918286
Thiocapsa	Nitrogeniibacter	0.900829		Crenobacter	Paludibacterium	0.915388
Paludibacterium	Nitrogeniibacter	0.900549		Crenobacter	Gloeobacter	0.907988
Desulfuromonas	Nitrogeniibacter	0.952243		Crenobacter	Jeongeupia	0.947643
Jeongeupia	Nitrogeniibacter	0.933282		Crenobacter	Thermaerobacter	0.904413
Acidihalobacter	Nitrogeniibacter	0.922072		Crenobacter	Immundisolibacter	0.903116
Thioflavicoccus	Nitrogeniibacter	0.933346		Crenobacter	Oryzomicrobium	0.904861
Sulfurimicrobium	Nitrogeniibacter	0.924218		Crenobacter	Sulfurifustis	0.939438
Thiodictyon	Nitrogeniibacter	0.91099		Crenobacter	Orrella	0.90259
Oryzomicrobium	Nitrogeniibacter	0.942458		Occultella	Beutenbergia	0.932825
Lautropia	Nitrogeniibacter	0.903208		Occultella	Brevibacterium	0.909403
Thermochromatium	Nitrogeniibacter	0.904842		Occultella	Cnuibacter	0.901112
Methylococcus	Nitrogeniibacter	0.910818		Occultella	Dietzia	0.904599
Sulfurifustis	Nitrogeniibacter	0.922939		Occultella	Paraoerskovia	0.922396
Stappia	Nitrogeniibacter	0.903791		Occultella	Isoptericola	0.92609
Tepidiforma	Nitrogeniibacter	0.910306		Occultella	Friedmanniella	0.900245
Ferribacterium	Nitrogeniibacter	0.904249		Occultella	Auraticoccus	0.934969
Marichromatium	Nitrogeniibacter	0.908203		Occultella	Pengzhenrongella	0.92317
Acidihalobacter	Ectothiorhodospira	0.912785		Occultella	Ruania	0.93487
Methylococcus	Ectothiorhodospira	0.927385		Occultella	Subtercola	0.908312
Methylovirgula	Methylocella	0.955101		Occultella	Georgenia	0.94281
Methylosinus	Methylocella	0.942434		Occultella	Herbiconiux	0.903321
Lichenihabitans	Methylocella	0.915833		Occultella	Mumia	0.909757
Polyangium	Chondromyces	0.9114		Occultella	Miniimonas	0.902856
Methylosinus	Methylovirgula	0.9092		Occultella	Citricoccus	0.903105
Beijerinckia	Methylovirgula	0.909129		Occultella	Xylanimonas	0.9171
Simplicispira	Acidovorax	0.925614		Mycetocola	Marisediminicola	0.906276
Rhodoferax	Acidovorax	0.930181		Mycetocola	Diaminobutyricimonas	0.939158
Serpentinimonas	Acidovorax	0.908151		Mycetocola	Glaciihabitans	0.904951
Melaminivora	Acidovorax	0.925718		Mycetocola	Salinibacterium	0.920826
Alicycliphilus	Acidovorax	0.916083		Mycetocola	Auraticoccus	0.903741
Spiribacter	Flagellatimonas	0.901721		Mycetocola	Subtercola	0.924966
Aquisalimonas	Flagellatimonas	0.903595		Mycetocola	Herbiconiux	0.924615
Polymorphobacter	Parasphingopyxis	0.916875		Mycetocola	Frondihabitans	0.913892
Schlegelella	Ramlibacter	0.918779		Citromicrobium	Tardibacter	0.903339
Frankia	Sinomonas	0.901055		Citromicrobium	Qipengyuania	0.922726
Acidibrevibacterium	Acidobacterium	0.907347		Citromicrobium	Tsuneonella	0.906533
Alloacidobacterium	Acidobacterium	0.929789		Citromicrobium	Novosphingopyxis	0.913183
Desulfuromonas	Desulfosarcina	0.900877		Citromicrobium	Croceicoccus	0.93203
Geobacter	Desulfosarcina	0.903107		Citromicrobium	Erythrobacter	0.928892
Tsuneonella	Novosphingobium	0.901151		Xylophilus	Verminephrobacter	0.927068
Croceicoccus	Novosphingobium	0.933232		Xylophilus	Ottowia	0.903167
Erythrobacter	Novosphingobium	0.90667		Xylophilus	Pulveribacter	0.909602
Calycomorphotria	Mariniblastus	0.912212		Marisediminicola	Diaminobutyricimonas	0.907624
Roseimaritima	Mariniblastus	0.933422		Marisediminicola	Glaciihabitans	0.916337
Gimesia	Mariniblastus	0.924394		Breoghania	Thalassospira	0.92714
Rosistilla	Mariniblastus	0.936759		Breoghania	Acuticoccus	0.945923
Symmachiella	Mariniblastus	0.900534		Breoghania	Azorhizobium	0.942762
Roseimaritima	Calycomorphotria	0.934407		Breoghania	Variibacter	0.902388
Gimesia	Calycomorphotria	0.922046		Breoghania	Maioricimonas	0.908255
Rosistilla	Calycomorphotria	0.924475		Breoghania	Lignipirellula	0.916568
Persicimonas	Bradymonas	0.919792		Breoghania	Kaustia	0.965089
Protaetiibacter	Salinibacterium	0.90613		Breoghania	Polymorphum	0.934409
Blastochloris	Variibacter	0.923821		Breoghania	Stella	0.920553
Phreatobacter	Variibacter	0.94393		Breoghania	Blastochloris	0.930794
Kaistia	Variibacter	0.906954		Breoghania	Phreatobacter	0.938898
Hartmannibacter	Variibacter	0.927154		Breoghania	Roseibium	0.944609
Streptomonospora	Saccharopolyspora	0.903511		Breoghania	Rhodospirillum	0.904985
Frankia	Saccharopolyspora	0.918141		Breoghania	Sulfitobacter	0.902789
Thiocapsa	Spiribacter	0.921603		Breoghania	Phaeobacter	0.904102
Aquisalimonas	Spiribacter	0.95044		Breoghania	Nitrospirillum	0.921224
Woeseia	Spiribacter	0.906007		Breoghania	Leisingera	0.902549
Acidihalobacter	Spiribacter	0.922783		Breoghania	Gimesia	0.927897
Thioflavicoccus	Spiribacter	0.937141		Breoghania	Stappia	0.96075
Wenzhouxiangella	Spiribacter	0.937418		Breoghania	Pararhodospirillum	0.925505
Cereibacter	Spiribacter	0.906905		Breoghania	Labrenzia	0.940664
Thiodictyon	Spiribacter	0.923859		Breoghania	Hartmannibacter	0.958031
Candidatus Promineofilum	Spiribacter	0.913114		Breoghania	Rosistilla	0.901008
Roseivivax	Spiribacter	0.907981		Breoghania	Symmachiella	0.922608
Methylococcus	Spiribacter	0.936812		Actinomyces	Acidipropionibacterium	0.92739
Yangia	Spiribacter	0.915756		Actinomyces	Beutenbergia	0.915372
Silicimonas	Spiribacter	0.909186		Actinomyces	Tessaracoccus	0.929879
Marichromatium	Spiribacter	0.914596		Actinomyces	Brevibacterium	0.925898
Thiocystis	Spiribacter	0.916652		Actinomyces	Dietzia	0.904444
Ensifer	Aminobacter	0.900694		Actinomyces	Tsukamurella	0.920742
Lignipirellula	Maioricimonas	0.978324		Actinomyces	Ruania	0.936944
Alienimonas	Maioricimonas	0.90444		Actinomyces	Actinopolyspora	0.90673
Aquibium	Maioricimonas	0.916853		Actinomyces	Raineyella	0.928306
Caulifigura	Maioricimonas	0.915522		Actinomyces	Pseudactinotalea	0.923756
Stieleria	Maioricimonas	0.906518		Actinomyces	Tomitella	0.929667
Pirellulimonas	Maioricimonas	0.951205		Actinomyces	Arachnia	0.934831
Solimonas	Maioricimonas	0.905123		Serinicoccus	Beutenbergia	0.916718
Bremerella	Maioricimonas	0.939751		Serinicoccus	Tessaracoccus	0.907454
Kiritimatiella	Maioricimonas	0.937766		Serinicoccus	Janibacter	0.958408
Sulfurifustis	Maioricimonas	0.919683		Serinicoccus	Paraoerskovia	0.92111
Tepidiforma	Maioricimonas	0.915235		Serinicoccus	Allobranchiibius	0.941007
Aeoliella	Maioricimonas	0.931299		Serinicoccus	Actinotalea	0.927208
Nitrospira	Maioricimonas	0.904119		Serinicoccus	Auraticoccus	0.903194
Kinneretia	Maioricimonas	0.90245		Serinicoccus	Pengzhenrongella	0.930016
Symmachiella	Maioricimonas	0.9152		Serinicoccus	Ruania	0.916925
Ideonella	Rubrivivax	0.901311		Serinicoccus	Luteipulveratus	0.96559
Leptothrix	Rubrivivax	0.976953		Serinicoccus	Pseudactinotalea	0.904834
Schlegelella	Rubrivivax	0.95874		Serinicoccus	Arsenicicoccus	0.947187
Rhizobacter	Rubrivivax	0.962657		Serinicoccus	Austwickia	0.902347
Roseibium	Salipiger	0.926656		Serinicoccus	Miniimonas	0.933814
Magnetospirillum	Salipiger	0.901053		Serinicoccus	Gephyromycinifex	0.939512
Celeribacter	Salipiger	0.923788		Serinicoccus	Ornithinimicrobium	0.986214
Martelella	Salipiger	0.918315		Serinicoccus	Dermacoccus	0.962877
Filomicrobium	Lignipirellula	0.902105		Sutterella	Vulgatibacter	0.917419
Aquibium	Lignipirellula	0.917774		Sutterella	Methyloversatilis	0.932785
Stieleria	Lignipirellula	0.924555		Sutterella	Nitrogeniibacter	0.945154
Pirellulimonas	Lignipirellula	0.948045		Sutterella	Bradymonas	0.908305
Solimonas	Lignipirellula	0.911101		Sutterella	Chitinolyticbacter	0.915266
Telmatocola	Lignipirellula	0.905304		Sutterella	Thiocapsa	0.937038
Bremerella	Lignipirellula	0.954697		Sutterella	Persicimonas	0.916855
Kiritimatiella	Lignipirellula	0.937545		Sutterella	Paludibacterium	0.936578
Gimesia	Lignipirellula	0.90292		Sutterella	Desulfuromonas	0.923125
Sulfurifustis	Lignipirellula	0.92341		Sutterella	Magnetospirillum	0.904389
Tepidiforma	Lignipirellula	0.927708		Sutterella	Desulfomicrobium	0.911445
Aeoliella	Lignipirellula	0.944483		Sutterella	Jeongeupia	0.938187
Nitrospira	Lignipirellula	0.908329		Sutterella	Thioflavicoccus	0.926719
Symmachiella	Lignipirellula	0.936429		Sutterella	Thermaerobacter	0.910925
Polymorphum	Kaustia	0.922697		Sutterella	Microvirgula	0.932791
Stella	Kaustia	0.93975		Sutterella	Rhodothermus	0.901354
Methyloceanibacter	Kaustia	0.904733		Sutterella	Meiothermus	0.904188
Blastochloris	Kaustia	0.902457		Sutterella	Thiodictyon	0.937096
Phreatobacter	Kaustia	0.93056		Sutterella	Oryzomicrobium	0.955579
Desulfuromonas	Kaustia	0.90912		Sutterella	Oceanidesulfovibrio	0.929713
Sagittula	Kaustia	0.905678		Sutterella	Sulfidibacter	0.905887
Magnetospirillum	Kaustia	0.900534		Sutterella	Chitinimonas	0.903548
Aquibium	Kaustia	0.948026		Sutterella	Methylococcus	0.920094
Ancylobacter	Kaustia	0.937122		Sutterella	Sulfurifustis	0.917325
Acidihalobacter	Kaustia	0.91974		Sutterella	Desulfovibrio	0.904119
Thioflavicoccus	Kaustia	0.924692		Sutterella	Cyanobium	0.931022
Sulfurifustis	Kaustia	0.920349		Sutterella	Pseudodesulfovibrio	0.922279
Stappia	Kaustia	0.95474		Sutterella	Chromobacterium	0.919808
Tepidiforma	Kaustia	0.916724		Sutterella	Marichromatium	0.918097
Hartmannibacter	Kaustia	0.936227		Sutterella	Thiocystis	0.909196
Castellaniella	Casimicrobium	0.909832		Sutterella	Chlorobaculum	0.919463
Simplicispira	Casimicrobium	0.903044		Adhaeretor	Maioricimonas	0.929032
Serpentinimonas	Casimicrobium	0.902037		Adhaeretor	Lignipirellula	0.954754
Melaminivora	Casimicrobium	0.900212		Adhaeretor	Alienimonas	0.900402
Azospira	Casimicrobium	0.907263		Adhaeretor	Stieleria	0.912511
Denitratisoma	Casimicrobium	0.901444		Adhaeretor	Pirellulimonas	0.904432
Rhodovastum	Gluconacetobacter	0.945966		Adhaeretor	Bremerella	0.922329
Acidibrevibacterium	Gluconacetobacter	0.911458		Adhaeretor	Gimesia	0.905514
Acetobacter	Gluconacetobacter	0.904924		Adhaeretor	Aeoliella	0.959136
Komagataeibacter	Gluconacetobacter	0.918172		Adhaeretor	Rosistilla	0.907363
Parvibaculum	Castellaniella	0.904968		Adhaeretor	Symmachiella	0.913641
Melaminivora	Castellaniella	0.90077		Frigidibacter	Sagittula	0.91857
Thauera	Castellaniella	0.910829		Frigidibacter	Roseovarius	0.900268
Bordetella	Castellaniella	0.934761		Frigidibacter	Cereibacter	0.902501
Thioalkalivibrio	Castellaniella	0.900618		Frigidibacter	Pelagovum	0.901657
Pirellulimonas	Alienimonas	0.927672		Thermomicrobium	Gloeobacter	0.933282
Bremerella	Alienimonas	0.902003		Thermomicrobium	Salinibacter	0.906189
Symmachiella	Alienimonas	0.909187		Thermomicrobium	Chloroflexus	0.920296
Marmoricola	Janibacter	0.913521		Salinisphaera	Spiribacter	0.921682
Arsenicicoccus	Janibacter	0.925093		Salinisphaera	Aquisalimonas	0.923766
Stella	Polymorphum	0.937604		Salinisphaera	Wenzhouxiangella	0.92182
Blastochloris	Polymorphum	0.937098		Acidipropionibacterium	Tessaracoccus	0.938225
Phreatobacter	Polymorphum	0.914157		Acidipropionibacterium	Propioniciclava	0.947461
Marinicauda	Polymorphum	0.937819		Acidipropionibacterium	Raineyella	0.909855
Aquibium	Polymorphum	0.901106		Acidipropionibacterium	Austwickia	0.907515
Ancylobacter	Polymorphum	0.938742		Acidipropionibacterium	Miniimonas	0.900534
Kaistia	Polymorphum	0.929002		Acidipropionibacterium	Brevilactibacter	0.908102
Stappia	Polymorphum	0.952795		Acidipropionibacterium	Arachnia	0.928297
Hartmannibacter	Polymorphum	0.933388		Actinokineospora	Plantactinospora	0.929841
Rhodoferax	Simplicispira	0.938238		Actinokineospora	Phytohabitans	0.901136
Serpentinimonas	Simplicispira	0.901239		Actinokineospora	Beutenbergia	0.91395
Melaminivora	Simplicispira	0.941003		Actinokineospora	Saccharopolyspora	0.933498
Diaphorobacter	Simplicispira	0.920943		Actinokineospora	Pseudonocardia	0.900857
Stella	Indioceanicola	0.916972		Actinokineospora	Salinispora	0.936433
Rhodospirillum	Indioceanicola	0.945248		Actinokineospora	Natronosporangium	0.925078
Blastochloris	Stella	0.927822		Actinokineospora	Auraticoccus	0.908018
Phreatobacter	Stella	0.927011		Actinokineospora	Prauserella	0.928842
Marinicauda	Stella	0.908769		Actinokineospora	Actinosynnema	0.911697
Hypericibacter	Stella	0.916172		Actinokineospora	Mumia	0.918599
Magnetospirillum	Stella	0.903264		Actinokineospora	Actinoalloteichus	0.937024
Aquibium	Stella	0.912114		Actinokineospora	Kibdelosporangium	0.944022
Serpentinimonas	Stella	0.921879		Actinokineospora	Stackebrandtia	0.920822
Ancylobacter	Stella	0.941458		Actinokineospora	Jiangella	0.924447
Rhodospirillum	Stella	0.931239		Actinokineospora	Allosaccharopolyspora	0.926692
Kaistia	Stella	0.920682		Actinokineospora	Xylanimonas	0.903782
Stappia	Stella	0.925829		Thalassospira	Kaustia	0.906776
Hartmannibacter	Stella	0.927648		Thalassospira	Roseibium	0.903237
Kinneretia	Stella	0.900897		Thalassospira	Stappia	0.929745
Xylanimonas	Paraoerskovia	0.914392		Thalassospira	Labrenzia	0.905484
Rosistilla	Rubripirellula	0.916406		Thalassospira	Hartmannibacter	0.900053
Hypericibacter	Sulfuritortus	0.905467		Alcanivorax	Guyparkeria	0.904529
Serpentinimonas	Sulfuritortus	0.90281		Alcanivorax	Thioalkalivibrio	0.909455
Geobacter	Sulfuritortus	0.903493		Pelolinea	Solidesulfovibrio	0.917554
Thauera	Sulfuritortus	0.950421		Pelolinea	Sideroxyarcus	0.916617
Ferrigenium	Sulfuritortus	0.932364		Pelolinea	Desulfosarcina	0.921499
Sulfurimicrobium	Sulfuritortus	0.90925		Pelolinea	Caldilinea	0.92772
Azospira	Sulfuritortus	0.961933		Pelolinea	Anaerolinea	0.976454
Sulfuricaulis	Sulfuritortus	0.902142		Pelolinea	Desulfomicrobium	0.91291
Tepidiforma	Sulfuritortus	0.904464		Pelolinea	Ferrigenium	0.910675
Denitratisoma	Sulfuritortus	0.962422		Pelolinea	Sulfurimicrobium	0.919771
Thioalkalivibrio	Sulfuritortus	0.92207		Pelolinea	Desulfovibrio	0.913185
Thiobacillus	Sulfuritortus	0.935225		Pelolinea	Syntrophobacter	0.911499
Filomicrobium	Methyloceanibacter	0.920357		Aurantimonas	Acuticoccus	0.9068
Tepidiforma	Methyloceanibacter	0.901316		Aurantimonas	Aquibium	0.92288
Phreatobacter	Blastochloris	0.962768		Aurantimonas	Stappia	0.916343
Marinicauda	Blastochloris	0.913429		Aurantimonas	Hartmannibacter	0.912029
Magnetospirillum	Blastochloris	0.902322		Melittangium	Stigmatella	0.938822
Ancylobacter	Blastochloris	0.944048		Melittangium	Myxococcus	0.945449
Kaistia	Blastochloris	0.948331		Frigoriglobus	Gemmata	0.989794
Stappia	Blastochloris	0.940373		Frigoriglobus	Limnoglobus	0.970834
Hartmannibacter	Blastochloris	0.959104		Frigoriglobus	Urbifossiella	0.96385
Jeongeupia	Chitinolyticbacter	0.924017		Ilumatobacter	Actinomarinicola	0.914313
Paludibacterium	Thiocapsa	0.903438		Ilumatobacter	Aquihabitans	0.931317
Jeongeupia	Thiocapsa	0.901399		Tepidimonas	Methyloversatilis	0.910914
Acidihalobacter	Thiocapsa	0.921277		Tepidimonas	Sphaerotilus	0.903477
Thioflavicoccus	Thiocapsa	0.920939		Tepidimonas	Nitrogeniibacter	0.91035
Thiodictyon	Thiocapsa	0.938077		Tepidimonas	Vitreoscilla	0.907927
Candidatus Endoriftia	Thiocapsa	0.901498		Tepidimonas	Rubrivivax	0.923864
Methylococcus	Thiocapsa	0.930377		Tepidimonas	Leptothrix	0.931549
Cyanobium	Thiocapsa	0.901153		Tepidimonas	Serpentinimonas	0.94181
Marichromatium	Thiocapsa	0.927986		Tepidimonas	Jeongeupia	0.926997
Thiocystis	Thiocapsa	0.911701		Tepidimonas	Melaminivora	0.905392
Sagittula	Paracoccus	0.923345		Tepidimonas	Thauera	0.911459
Cereibacter	Paracoccus	0.916426		Tepidimonas	Schlegelella	0.937989
Roseivivax	Paracoccus	0.905307		Tepidimonas	Oryzomicrobium	0.911746
Tsuneonella	Qipengyuania	0.934356		Tepidimonas	Denitratisoma	0.904367
Croceicoccus	Qipengyuania	0.920417		Diaminobutyricimonas	Glaciihabitans	0.911911
Erythrobacter	Qipengyuania	0.954927		Diaminobutyricimonas	Salinibacterium	0.931402
Acidihalobacter	Aquisalimonas	0.922355		Diaminobutyricimonas	Georgenia	0.901142
Thioflavicoccus	Aquisalimonas	0.915147		Diaminobutyricimonas	Herbiconiux	0.923023
Wenzhouxiangella	Aquisalimonas	0.916237		Roseomonas	Sediminicoccus	0.906658
Candidatus Promineofilum	Aquisalimonas	0.903589		Roseomonas	Roseococcus	0.94646
Methylococcus	Aquisalimonas	0.915459		Sulfurivermis	Nitrogeniibacter	0.905968
Thiocystis	Aquisalimonas	0.9022		Sulfurivermis	Ectothiorhodospira	0.901827
Jatrophihabitans	Allobranchiibius	0.902387		Sulfurivermis	Sulfuritortus	0.930543
Luteipulveratus	Allobranchiibius	0.925169		Sulfurivermis	Thiocapsa	0.913854
Gryllotalpicola	Allobranchiibius	0.902874		Sulfurivermis	Desulfuromonas	0.924317
Gephyromycinifex	Allobranchiibius	0.929565		Sulfurivermis	Acidihalobacter	0.90582
Dermacoccus	Allobranchiibius	0.909494		Sulfurivermis	Thioflavicoccus	0.932536
Ancylobacter	Phreatobacter	0.934897		Sulfurivermis	Guyparkeria	0.924507
Immundisolibacter	Phreatobacter	0.908368		Sulfurivermis	Thiodictyon	0.925535
Kaistia	Phreatobacter	0.926108		Sulfurivermis	Immundisolibacter	0.920946
Stappia	Phreatobacter	0.949002		Sulfurivermis	Oryzomicrobium	0.90039
Hartmannibacter	Phreatobacter	0.960598		Sulfurivermis	Methylococcus	0.932414
Ancylobacter	Roseibium	0.910387		Sulfurivermis	Cyanobium	0.910975
Hoeflea	Roseibium	0.905981		Sulfurivermis	Pseudodesulfovibrio	0.914394
Martelella	Roseibium	0.937535		Sulfurivermis	Thioalkalivibrio	0.912869
Lichenicola	Rhodovastum	0.901388		Sulfurivermis	Laribacter	0.903216
Acidibrevibacterium	Rhodovastum	0.921379		Sulfurivermis	Marichromatium	0.940704
Acetobacter	Rhodovastum	0.918602		Sulfurivermis	Thiocystis	0.927798
Komagataeibacter	Rhodovastum	0.93551		Glaciihabitans	Salinibacterium	0.946517
Magnetospirillum	Elioraea	0.900181		Glaciihabitans	Subtercola	0.91816
Salinibacter	Persicimonas	0.92379		Glaciihabitans	Herbiconiux	0.916177
Rhodothermus	Persicimonas	0.931461		Glaciihabitans	Frondihabitans	0.912856
Catenulispora	Jatrophihabitans	0.964557		Acuticoccus	Azorhizobium	0.934496
Croceicoccus	Tsuneonella	0.900092		Acuticoccus	Spiribacter	0.904422
Erythrobacter	Tsuneonella	0.938187		Acuticoccus	Maioricimonas	0.916651
Natronosporangium	Salinispora	0.93183		Acuticoccus	Lignipirellula	0.902077
Verrucosispora	Salinispora	0.929995		Acuticoccus	Kaustia	0.965933
Micromonospora	Salinispora	0.911327		Acuticoccus	Alienimonas	0.932436
Jeongeupia	Paludibacterium	0.929215		Acuticoccus	Polymorphum	0.932774
Acidihalobacter	Paludibacterium	0.913564		Acuticoccus	Indioceanicola	0.905975
Thiodictyon	Paludibacterium	0.912201		Acuticoccus	Stella	0.943889
Thermochromatium	Paludibacterium	0.902108		Acuticoccus	Blastochloris	0.907278
Methylococcus	Paludibacterium	0.917067		Acuticoccus	Phreatobacter	0.944176
Chromobacterium	Paludibacterium	0.924562		Acuticoccus	Roseibium	0.915735
Marichromatium	Paludibacterium	0.904986		Acuticoccus	Elioraea	0.900191
Leisingera	Pseudopuniceibacterium	0.905671		Acuticoccus	Marinicauda	0.912664
Geobacter	Desulfuromonas	0.909255		Acuticoccus	Gloeobacter	0.91145
Jeongeupia	Desulfuromonas	0.902435		Acuticoccus	Pontivivens	0.900503
Acidihalobacter	Desulfuromonas	0.930963		Acuticoccus	Salinibacter	0.907981
Thioflavicoccus	Desulfuromonas	0.927406		Acuticoccus	Rhodospirillum	0.912288
Sulfurimicrobium	Desulfuromonas	0.908951		Acuticoccus	Nitrospirillum	0.905784
Thiodictyon	Desulfuromonas	0.917025		Acuticoccus	Sulfurifustis	0.905645
Oryzomicrobium	Desulfuromonas	0.912143		Acuticoccus	Stappia	0.955709
Thermochromatium	Desulfuromonas	0.922296		Acuticoccus	Pararhodospirillum	0.936154
Methylococcus	Desulfuromonas	0.922002		Acuticoccus	Hartmannibacter	0.953292
Sulfurifustis	Desulfuromonas	0.905537		Acuticoccus	Yangia	0.905202
Stappia	Desulfuromonas	0.918619		Acuticoccus	Symmachiella	0.907998
Tepidiforma	Desulfuromonas	0.902271		Miltoncostaea	Actinomarinicola	0.904001
Rhodocaloribacter	Desulfuromonas	0.920356		Nonomuraea	Plantactinospora	0.903444
Geomonas	Desulfuromonas	0.927832		Nonomuraea	Phytohabitans	0.908055
Marichromatium	Desulfuromonas	0.908635		Actinomarinicola	Iamia	0.958241
Isoptericola	Actinotalea	0.911742		Actinomarinicola	Aquihabitans	0.976342
Georgenia	Actinotalea	0.918778		Actinomarinicola	Euzebya	0.901587
Georgenia	Isoptericola	0.934767		Mycolicibacillus	Skermania	0.912769
Xylanimonas	Isoptericola	0.918071		Mycolicibacillus	Tomitella	0.901773
Magnetospirillum	Marinicauda	0.910383		Mycolicibacillus	Frankia	0.90292
Ancylobacter	Marinicauda	0.904475		Thermomonospora	Kutzneria	0.904041
Niveispirillum	Marinicauda	0.903421		Thermomonospora	Streptomonospora	0.933849
Nitrospirillum	Marinicauda	0.913016		Thermomonospora	Actinopolymorpha	0.900313
Stappia	Marinicauda	0.917826		Thermomonospora	Acidothermus	0.919638
Hartmannibacter	Marinicauda	0.917368		Thermomonospora	Frankia	0.921768
Salinibacter	Gloeobacter	0.90455		Azospirillum	Indioceanicola	0.91387
Melaminivora	Rhodoferax	0.914813		Azospirillum	Rhodospirillum	0.905892
Alicycliphilus	Rhodoferax	0.908225		Azospirillum	Pararhodospirillum	0.903441
Roseivivax	Pukyongiella	0.90879		Ruegeria	Hoeflea	0.90528
Geobacter	Anaeromyxobacter	0.910507		Ruegeria	Sulfitobacter	0.940963
Geomonas	Anaeromyxobacter	0.9126		Ruegeria	Wenzhouxiangella	0.900356
Thiobacillus	Anaeromyxobacter	0.929976		Ruegeria	Phaeobacter	0.903521
Aquibium	Sagittula	0.92653		Ruegeria	Roseimaritima	0.907904
Dinoroseobacter	Sagittula	0.909506		Ruegeria	Microbulbifer	0.904174
Cereibacter	Sagittula	0.914528		Ruegeria	Leisingera	0.920436
Roseivivax	Sagittula	0.910675		Ruegeria	Stappia	0.904317
Stappia	Sagittula	0.901855		Ruegeria	Labrenzia	0.901203
Ancylobacter	Hypericibacter	0.904334		Ruegeria	Yangia	0.902581
Rhodospirillum	Hypericibacter	0.905364		Ruegeria	Rosistilla	0.903751
Schlegelella	Ideonella	0.91257		Ruegeria	Thioclava	0.907236
Yangia	Pontivivens	0.918796		Plantactinospora	Phytohabitans	0.96287
Silicimonas	Pontivivens	0.926125		Plantactinospora	Geodermatophilus	0.90153
Thioclava	Pontivivens	0.906862		Plantactinospora	Pseudonocardia	0.907059
Ponticoccus	Pontivivens	0.937133		Plantactinospora	Salinispora	0.966706
Ancylobacter	Magnetospirillum	0.907665		Plantactinospora	Natronosporangium	0.94266
Acidihalobacter	Magnetospirillum	0.920526		Plantactinospora	Actinoalloteichus	0.904834
Thioflavicoccus	Magnetospirillum	0.906477		Plantactinospora	Verrucosispora	0.913505
Nitrospirillum	Magnetospirillum	0.904333		Plantactinospora	Kibdelosporangium	0.908599
Thermochromatium	Magnetospirillum	0.903638		Plantactinospora	Jiangella	0.933707
Methylococcus	Magnetospirillum	0.910344		Hylemonella	Inhella	0.915887
Stappia	Magnetospirillum	0.916652		Hylemonella	Ottowia	0.9336
Pararhodospirillum	Magnetospirillum	0.902798		Kutzneria	Jatrophihabitans	0.914113
Hartmannibacter	Magnetospirillum	0.917588		Kutzneria	Streptomonospora	0.914536
Auraticoccus	Friedmanniella	0.930493		Phytohabitans	Salinispora	0.931568
Phototrophicus	Anaerolinea	0.910549		Phytohabitans	Natronosporangium	0.917932
Thiodictyon	Desulfomicrobium	0.900234		Phytohabitans	Jiangella	0.951016
Chlorobaculum	Desulfomicrobium	0.900026		Nocardioides	Marmoricola	0.90364
Stieleria	Filomicrobium	0.901536		Nocardioides	Cellulomonas	0.908952
Bremerella	Filomicrobium	0.901647		Nocardioides	Pimelobacter	0.93527
Tepidiforma	Filomicrobium	0.902036		Planctopirus	Pirellula	0.901824
Rhodothermus	Salinibacter	0.904549		Solidesulfovibrio	Sideroxyarcus	0.905677
Ancylobacter	Aquibium	0.913655		Solidesulfovibrio	Desulfosarcina	0.93069
Dinoroseobacter	Aquibium	0.906744		Solidesulfovibrio	Desulfuromonas	0.925452
Starkeya	Aquibium	0.92465		Solidesulfovibrio	Desulfomicrobium	0.923172
Pseudorhizobium	Aquibium	0.918411		Solidesulfovibrio	Methylomonas	0.90285
Azospira	Aquibium	0.909076		Solidesulfovibrio	Sulfurimicrobium	0.914212
Sulfurifustis	Aquibium	0.934862		Solidesulfovibrio	Oryzomicrobium	0.900057
Stappia	Aquibium	0.92239		Solidesulfovibrio	Oceanidesulfovibrio	0.902112
Tepidiforma	Aquibium	0.93424		Solidesulfovibrio	Desulfovibrio	0.949908
Thioalkalivibrio	Aquibium	0.919112		Solidesulfovibrio	Pseudodesulfovibrio	0.902133
Pseudorhodoplanes	Aquibium	0.908268		Solidesulfovibrio	Syntrophobacter	0.922977
Geobacter	Pelobacter	0.906053		Niveibacterium	Sideroxyarcus	0.911287
Chloroflexus	Roseiflexus	0.929571		Niveibacterium	Desulfosarcina	0.900916
Leptothrix	Inhella	0.903081		Niveibacterium	Sulfuritortus	0.903833
Thermaerobacter	Limnochorda	0.945647		Niveibacterium	Desulfuromonas	0.903777
Georgenia	Pengzhenrongella	0.923766		Niveibacterium	Thauera	0.91612
Mumia	Pengzhenrongella	0.914339		Niveibacterium	Sulfurimicrobium	0.914228
Ornithinimicrobium	Pengzhenrongella	0.944266		Niveibacterium	Oryzomicrobium	0.905801
Xylanimonas	Pengzhenrongella	0.906154		Niveibacterium	Azospira	0.949537
Schlegelella	Leptothrix	0.959		Niveibacterium	Denitratisoma	0.920406
Ottowia	Leptothrix	0.901379		Niveibacterium	Desulfovibrio	0.901953
Rhizobacter	Leptothrix	0.958981		Niveibacterium	Syntrophobacter	0.913642
Ancylobacter	Serpentinimonas	0.902154		Azorhizobium	Vulgatibacter	0.900063
Melaminivora	Serpentinimonas	0.915707		Azorhizobium	Methylocella	0.9105
Thauera	Serpentinimonas	0.905435		Azorhizobium	Methylovirgula	0.9068
Schlegelella	Serpentinimonas	0.913202		Azorhizobium	Variibacter	0.912985
Immundisolibacter	Serpentinimonas	0.902634		Azorhizobium	Kaustia	0.930489
Alicycliphilus	Serpentinimonas	0.920645		Azorhizobium	Polymorphum	0.910909
Kiritimatiella	Serpentinimonas	0.922206		Azorhizobium	Stella	0.91322
Azospira	Serpentinimonas	0.937264		Azorhizobium	Blastochloris	0.959322
Kinneretia	Serpentinimonas	0.913396		Azorhizobium	Phreatobacter	0.965705
Thiobacillus	Serpentinimonas	0.904676		Azorhizobium	Roseibium	0.913198
Aquihabitans	Iamia	0.944913		Azorhizobium	Elioraea	0.921619
Panacibacter	Ferruginibacter	0.905387		Azorhizobium	Gloeobacter	0.904664
Rhodospirillum	Ancylobacter	0.913402		Azorhizobium	Magnetospirillum	0.920961
Xanthobacter	Ancylobacter	0.931751		Azorhizobium	Ancylobacter	0.91697
Acidihalobacter	Ancylobacter	0.900285		Azorhizobium	Xanthobacter	0.911155
Kaistia	Ancylobacter	0.921541		Azorhizobium	Niveispirillum	0.906153
Stappia	Ancylobacter	0.936225		Azorhizobium	Nitrospirillum	0.928193
Aureimonas	Ancylobacter	0.926125		Azorhizobium	Stappia	0.929251
Hartmannibacter	Ancylobacter	0.93663		Azorhizobium	Hartmannibacter	0.953683
Bordetella	Ancylobacter	0.900126		Neotabrizicola	Fuscovulum	0.945071
Niveispirillum	Rhodospirillum	0.920931		Vulgatibacter	Blastochloris	0.91658
Baekduia	Paraconexibacter	0.919099		Vulgatibacter	Paludibacterium	0.900442
Gimesia	Aureliella	0.918064		Vulgatibacter	Magnetospirillum	0.931237
Rosistilla	Aureliella	0.913943		Vulgatibacter	Thermaerobacter	0.900917
Symmachiella	Aureliella	0.904779		Vulgatibacter	Meiothermus	0.902067
Methylogaea	Acidiferrobacter	0.902873		Vulgatibacter	Methylococcus	0.90986
Chromobacterium	Acidiferrobacter	0.912792		Vulgatibacter	Chlorobaculum	0.922961
Couchioplanes	Actinoplanes	0.946783		Tetrasphaera	Pedococcus	0.966433
Lysobacter	Pseudoxanthomonas	0.911757		Tetrasphaera	Janibacter	0.920523
Pirellulimonas	Caulifigura	0.91685		Tetrasphaera	Intrasporangium	0.916681
Limnoglobus	Gemmata	0.967939		Tistrella	Parvibaculum	0.932228
Urbifossiella	Gemmata	0.963297		Tistrella	Pikeienuella	0.915418
Jeongeupia	Verminephrobacter	0.901014		Methyloligella	Methyloceanibacter	0.961241
Ottowia	Verminephrobacter	0.926323		Methyloversatilis	Nitrogeniibacter	0.947166
Erythrobacter	Croceicoccus	0.930194		Methyloversatilis	Chitinolyticbacter	0.935314
Pirellulimonas	Stieleria	0.933757		Methyloversatilis	Thiocapsa	0.902355
Bremerella	Stieleria	0.93691		Methyloversatilis	Persicimonas	0.913779
Aeoliella	Stieleria	0.92484		Methyloversatilis	Paludibacterium	0.933469
Rosistilla	Stieleria	0.916817		Methyloversatilis	Jeongeupia	0.961305
Rhodothermus	Thermus	0.9202		Methyloversatilis	Thioflavicoccus	0.928584
Meiothermus	Thermus	0.900396		Methyloversatilis	Microvirgula	0.933022
Prauserella	Ruania	0.938224		Methyloversatilis	Thiodictyon	0.904312
Actinopolyspora	Ruania	0.934887		Methyloversatilis	Oryzomicrobium	0.942476
Raineyella	Ruania	0.917327		Methyloversatilis	Lautropia	0.9179
Skermania	Ruania	0.922332		Methyloversatilis	Sulfurifustis	0.932087
Pseudactinotalea	Ruania	0.925368		Methyloversatilis	Chromobacterium	0.926694
Actinoalloteichus	Ruania	0.946057		Methyloversatilis	Marichromatium	0.910229
Ornithinimicrobium	Ruania	0.910138		Anatilimnocola	Pirellula	0.928078
Tomitella	Ruania	0.92566		Anatilimnocola	Maioricimonas	0.925926
Arachnia	Ruania	0.906011		Anatilimnocola	Alienimonas	0.906645
Ferrigenium	Geobacter	0.911904		Anatilimnocola	Caulifigura	0.918907
Geotalea	Geobacter	0.940488		Anatilimnocola	Bremerella	0.902951
Azospira	Geobacter	0.905055		Anatilimnocola	Rosistilla	0.902723
Geomonas	Geobacter	0.950922		Anatilimnocola	Pseudorhodoplanes	0.902823
Citrifermentans	Geobacter	0.935162		Methylomicrobium	Methylocystis	0.912226
Thiobacillus	Geobacter	0.92985		Methylomicrobium	Desulfosarcina	0.911332
Actinopolyspora	Prauserella	0.942691		Methylomicrobium	Desulfuromonas	0.907228
Skermania	Prauserella	0.931954		Methylomicrobium	Desulfomicrobium	0.915046
Actinoalloteichus	Prauserella	0.959484		Methylomicrobium	Methylomonas	0.957208
Stackebrandtia	Prauserella	0.900162		Methylomicrobium	Sulfurimicrobium	0.924978
Tomitella	Prauserella	0.931448		Methylomicrobium	Methylococcus	0.901981
Thioflavicoccus	Jeongeupia	0.903354		Methylomicrobium	Desulfovibrio	0.909694
Microvirgula	Jeongeupia	0.905622		Methylomicrobium	Syntrophobacter	0.901201
Oryzomicrobium	Jeongeupia	0.915526		Pirellula	Maioricimonas	0.910273
Orrella	Jeongeupia	0.900548		Pirellula	Alienimonas	0.907856
Roseivivax	Dinoroseobacter	0.910689		Pirellula	Stieleria	0.902368
Thioflavicoccus	Acidihalobacter	0.934299		Pirellula	Bremerella	0.921991
Guyparkeria	Acidihalobacter	0.90946		Pirellula	Rosistilla	0.921761
Thiodictyon	Acidihalobacter	0.928358		Pirellula	Symmachiella	0.900097
Candidatus Endoriftia	Acidihalobacter	0.922606		Beutenbergia	Brevibacterium	0.912992
Thermochromatium	Acidihalobacter	0.921544		Beutenbergia	Cnuibacter	0.901887
Methylococcus	Acidihalobacter	0.965232		Beutenbergia	Saccharopolyspora	0.906962
Stappia	Acidihalobacter	0.917159		Beutenbergia	Dietzia	0.921665
Bordetella	Acidihalobacter	0.915766		Beutenbergia	Paraoerskovia	0.93367
Thioalkalivibrio	Acidihalobacter	0.90852		Beutenbergia	Salinispora	0.909914
Marichromatium	Acidihalobacter	0.913035		Beutenbergia	Actinotalea	0.925639
Thiocystis	Acidihalobacter	0.938385		Beutenbergia	Isoptericola	0.918601
Actinoalloteichus	Actinosynnema	0.905563		Beutenbergia	Natronosporangium	0.901003
Bremerella	Pirellulimonas	0.951364		Beutenbergia	Friedmanniella	0.901274
Candidatus Promineofilum	Pirellulimonas	0.917911		Beutenbergia	Tsukamurella	0.935596
Sulfurifustis	Pirellulimonas	0.932481		Beutenbergia	Auraticoccus	0.954897
Tepidiforma	Pirellulimonas	0.903702		Beutenbergia	Pengzhenrongella	0.951642
Aeoliella	Pirellulimonas	0.921405		Beutenbergia	Ruania	0.95913
Rosistilla	Pirellulimonas	0.916729		Beutenbergia	Prauserella	0.923555
Symmachiella	Pirellulimonas	0.927938		Beutenbergia	Subtercola	0.902934
Subtercola	Rathayibacter	0.920311		Beutenbergia	Actinopolyspora	0.909995
Herbiconiux	Rathayibacter	0.901063		Beutenbergia	Georgenia	0.951239
Frondihabitans	Rathayibacter	0.942534		Beutenbergia	Skermania	0.916875
Thiodictyon	Thioflavicoccus	0.930443		Beutenbergia	Pseudactinotalea	0.927646
Candidatus Endoriftia	Thioflavicoccus	0.902058		Beutenbergia	Herbiconiux	0.908377
Candidatus Promineofilum	Thioflavicoccus	0.909944		Beutenbergia	Frondihabitans	0.905215
Thermochromatium	Thioflavicoccus	0.920004		Beutenbergia	Mumia	0.944839
Methylococcus	Thioflavicoccus	0.930532		Beutenbergia	Actinoalloteichus	0.930174
Sulfurifustis	Thioflavicoccus	0.918152		Beutenbergia	Miniimonas	0.931633
Stappia	Thioflavicoccus	0.911647		Beutenbergia	Citricoccus	0.930714
Rhodocaloribacter	Thioflavicoccus	0.901081		Beutenbergia	Luteimicrobium	0.914837
Marichromatium	Thioflavicoccus	0.94638		Beutenbergia	Ornithinimicrobium	0.918513
Thiocystis	Thioflavicoccus	0.906706		Beutenbergia	Stackebrandtia	0.924147
Opitutus	Ereboglobus	0.917567		Beutenbergia	Tomitella	0.932243
Marinithermus	Thermaerobacter	0.904355		Beutenbergia	Jiangella	0.908219
Subtercola	Agreia	0.909924		Beutenbergia	Allosaccharopolyspora	0.911328
Herbiconiux	Luteipulveratus	0.900459		Beutenbergia	Euzebya	0.908093
Arsenicicoccus	Luteipulveratus	0.923467		Beutenbergia	Xylanimonas	0.95388
Ornithinimicrobium	Luteipulveratus	0.925648		Tessaracoccus	Brevibacterium	0.93269
Dermacoccus	Luteipulveratus	0.918777		Tessaracoccus	Dietzia	0.900387
Diaphorobacter	Melaminivora	0.933643		Tessaracoccus	Propioniciclava	0.940811
Alicycliphilus	Melaminivora	0.909401		Tessaracoccus	Pengzhenrongella	0.906583
Nitrospira	Solimonas	0.917431		Tessaracoccus	Ruania	0.922063
Methylococcus	Methylomonas	0.900671		Tessaracoccus	Georgenia	0.909996
Chromobacterium	Methylomonas	0.902475		Tessaracoccus	Pseudactinotalea	0.912899
Urbifossiella	Limnoglobus	0.942545		Tessaracoccus	Austwickia	0.90051
Chromobacterium	Microvirgula	0.911821		Tessaracoccus	Miniimonas	0.914533
Martelella	Hoeflea	0.900609		Tessaracoccus	Micropruina	0.926863
Komagataeibacter	Lichenicola	0.90346		Tessaracoccus	Ornithinimicrobium	0.916703
Pseudosulfitobacter	Sulfitobacter	0.904176		Tessaracoccus	Dermacoccus	0.901385
Leisingera	Sulfitobacter	0.921157		Tessaracoccus	Arachnia	0.9263
Thioclava	Sulfitobacter	0.903092		Sphaerotilus	Rubrivivax	0.935226
Methylococcus	Wenzhouxiangella	0.924263		Sphaerotilus	Ideonella	0.921278
Frondihabitans	Subtercola	0.940172		Sphaerotilus	Leptothrix	0.906277
Azospira	Thauera	0.954446		Sphaerotilus	Serpentinimonas	0.900239
Denitratisoma	Thauera	0.945073		Sphaerotilus	Thauera	0.916256
Thioalkalivibrio	Thauera	0.926951		Sphingomonas	Sphingosinithalassobacter	0.908089
Thiobacillus	Thauera	0.919793		Methylocystis	Methylosinus	0.972833
Lacunisphaera	Opitutus	0.961967		Methylocystis	Paludibaculum	0.909139
Roseivivax	Cereibacter	0.940049		Candidatus Viadribacter	Terricaulis	0.975827
Pelagovum	Cereibacter	0.915076		Georhizobium	Aquibium	0.923389
Silicimonas	Cereibacter	0.908992		Acidisarcina	Acidobacterium	0.95198
Skermania	Actinopolyspora	0.923724		Acidisarcina	Alloacidobacterium	0.919735
Pseudactinotalea	Actinopolyspora	0.919157		Acidisarcina	Candidatus Koribacter	0.938228
Frondihabitans	Actinopolyspora	0.900595		Sideroxyarcus	Anaerolinea	0.916922
Actinoalloteichus	Actinopolyspora	0.94783		Sideroxyarcus	Geobacter	0.909909
Tomitella	Actinopolyspora	0.945328		Sideroxyarcus	Ferrigenium	0.952198
Pseudactinotalea	Raineyella	0.914773		Sideroxyarcus	Sulfurimicrobium	0.949538
Ornithinimicrobium	Georgenia	0.918565		Sideroxyarcus	Dechloromonas	0.901542
Pseudactinotalea	Skermania	0.903781		Sideroxyarcus	Thiobacillus	0.930898
Actinoalloteichus	Skermania	0.929408		Sideroxyarcus	Syntrophobacter	0.909481
Tomitella	Skermania	0.92265		Brevibacterium	Cnuibacter	0.906576
Acetobacter	Acidibrevibacterium	0.906206		Brevibacterium	Dietzia	0.943459
Nitrospirillum	Niveispirillum	0.936817		Brevibacterium	Paraoerskovia	0.906132
Actinoalloteichus	Pseudactinotalea	0.902215		Brevibacterium	Tsukamurella	0.920377
Streptomonospora	Pseudactinotalea	0.909762		Brevibacterium	Ruania	0.949342
Gephyromycinifex	Pseudactinotalea	0.906691		Brevibacterium	Subtercola	0.912416
Tomitella	Pseudactinotalea	0.922027		Brevibacterium	Georgenia	0.937521
Frondihabitans	Herbiconiux	0.90092		Brevibacterium	Pseudactinotalea	0.922118
Gryllotalpicola	Frondihabitans	0.910378		Brevibacterium	Miniimonas	0.903903
Tomitella	Frondihabitans	0.912008		Filimonas	Niabella	0.916855
Sulfurimicrobium	Ferrigenium	0.935121		Planctomyces	Aquisphaera	0.925211
Oryzomicrobium	Ferrigenium	0.900348		Planctomyces	Limnoglobus	0.925283
Azospira	Ferrigenium	0.904349		Olsenella	Thermaerobacter	0.904534
Sulfuricaulis	Ferrigenium	0.935456		Conexibacter	Geodermatophilus	0.932001
Denitratisoma	Ferrigenium	0.908125		Conexibacter	Modestobacter	0.917959
Thiobacillus	Ferrigenium	0.921763		Conexibacter	Pseudonocardia	0.930057
Frankia	Kineococcus	0.904866		Conexibacter	Paraconexibacter	0.988131
Kinneretia	Schlegelella	0.916734		Conexibacter	Blastococcus	0.907103
Rhizobacter	Schlegelella	0.930833		Conexibacter	Baekduia	0.945371
Oryzomicrobium	Sulfurimicrobium	0.915288		Marinobacter	Ectothiorhodospira	0.911439
Sulfuricaulis	Sulfurimicrobium	0.901177		Marinobacter	Marinobacterium	0.904452
Denitratisoma	Sulfurimicrobium	0.904959		Marinobacter	Microbulbifer	0.925064
Pseudorhodoplanes	Starkeya	0.908951		Cnuibacter	Dietzia	0.913438
Bremerella	Telmatocola	0.917587		Cnuibacter	Paraoerskovia	0.900635
Gimesia	Telmatocola	0.939664		Cnuibacter	Tsukamurella	0.90658
Rosistilla	Telmatocola	0.914543		Cnuibacter	Auraticoccus	0.911106
Symmachiella	Telmatocola	0.938209		Cnuibacter	Ruania	0.926772
Tuwongella	Telmatocola	0.953467		Cnuibacter	Subtercola	0.929702
Gimesia	Bremerella	0.9204		Cnuibacter	Georgenia	0.923437
Aeoliella	Bremerella	0.930991		Cnuibacter	Herbiconiux	0.95041
Rosistilla	Bremerella	0.92984		Cnuibacter	Frondihabitans	0.927453
Symmachiella	Bremerella	0.946916		Cnuibacter	Gryllotalpicola	0.922997
Gimesia	Roseimaritima	0.94145		Geodermatophilus	Modestobacter	0.97926
Rosistilla	Roseimaritima	0.94918		Geodermatophilus	Pseudonocardia	0.936441
Symmachiella	Roseimaritima	0.905155		Geodermatophilus	Paraconexibacter	0.909187
Corallococcus	Stigmatella	0.906177		Geodermatophilus	Blastococcus	0.967858
Myxococcus	Stigmatella	0.925158		Geodermatophilus	Couchioplanes	0.910359
Komagataeibacter	Acetobacter	0.902497		Nitrogeniibacter	Bradymonas	0.927866
Candidatus Endoriftia	Thiodictyon	0.90315		Nitrogeniibacter	Spiribacter	0.924465
Thermochromatium	Thiodictyon	0.910227		Nitrogeniibacter	Chitinolyticbacter	0.947871
Methylococcus	Thiodictyon	0.939931		Nitrogeniibacter	Thiocapsa	0.949557
Cyanobium	Thiodictyon	0.911897		Nitrogeniibacter	Persicimonas	0.947993
Marichromatium	Thiodictyon	0.933329		Nitrogeniibacter	Paludibacterium	0.957609
Thiocystis	Thiodictyon	0.931172		Nitrogeniibacter	Desulfuromonas	0.931323
Stappia	Immundisolibacter	0.903206		Nitrogeniibacter	Gloeobacter	0.906459
Candidatus Methylococcus	Endoriftia	0.905298		Nitrogeniibacter	Magnetospirillum	0.906024
Candidatus Sulfurifustis	Promineofilum	0.90565		Nitrogeniibacter	Desulfomicrobium	0.903599
Quatrionicoccus	Oryzomicrobium	0.911096		Nitrogeniibacter	Salinibacter	0.919215
Ferribacterium	Oryzomicrobium	0.912986		Nitrogeniibacter	Jeongeupia	0.958879
Azospira	Alicycliphilus	0.903184		Nitrogeniibacter	Acidihalobacter	0.911496
Tomitella	Actinoalloteichus	0.935397		Nitrogeniibacter	Thioflavicoccus	0.965382
Arachnia	Actinoalloteichus	0.905966		Nitrogeniibacter	Thermaerobacter	0.923556
Ornithinimicrobium	Arsenicicoccus	0.923432		Nitrogeniibacter	Microvirgula	0.932391
Dermacoccus	Arsenicicoccus	0.932755		Nitrogeniibacter	Rhodothermus	0.939334
Frankia	Streptomonospora	0.938413		Nitrogeniibacter	Guyparkeria	0.928534
Dyella	Rhodanobacter	0.923125		Nitrogeniibacter	Thiodictyon	0.947201
Yangia	Leisingera	0.90557		Nitrogeniibacter	Immundisolibacter	0.922978
Ponticoccus	Leisingera	0.906019		Nitrogeniibacter	Candidatus Promineofilum	0.90131
Pulveribacter	Ottowia	0.932504		Nitrogeniibacter	Oryzomicrobium	0.969121
Paludibaculum	Alloacidobacterium	0.915913		Nitrogeniibacter	Oceanidesulfovibrio	0.934278
Candidatus Koribacter	Alloacidobacterium	0.935446		Nitrogeniibacter	Lautropia	0.932914
Rhodocaloribacter	Lautropia	0.900045		Nitrogeniibacter	Sulfidibacter	0.930763
Azospira	Kiritimatiella	0.920982		Nitrogeniibacter	Methylococcus	0.931096
Tepidiforma	Kiritimatiella	0.903573		Nitrogeniibacter	Sulfurifustis	0.958865
Kinneretia	Kiritimatiella	0.904049		Nitrogeniibacter	Denitratisoma	0.909143
Geomonas	Geotalea	0.90385		Nitrogeniibacter	Rhodocaloribacter	0.917449
Citrifermentans	Geotalea	0.913395		Nitrogeniibacter	Cyanobium	0.926598
Pelagovum	Roseivivax	0.905929		Nitrogeniibacter	Pseudodesulfovibrio	0.939425
Rosistilla	Gimesia	0.947021		Nitrogeniibacter	Laribacter	0.903953
Symmachiella	Gimesia	0.954263		Nitrogeniibacter	Chromobacterium	0.937438
Tuwongella	Gimesia	0.902476		Nitrogeniibacter	Marichromatium	0.944011
Methylococcus	Thermochromatium	0.930202		Nitrogeniibacter	Thiocystis	0.94919
Stappia	Thermochromatium	0.900819		Nitrogeniibacter	Chlorobaculum	0.905546
Marichromatium	Thermochromatium	0.913573		Ectothiorhodospira	Spiribacter	0.909925
Bordetella	Methylococcus	0.908808		Ectothiorhodospira	Thiocapsa	0.920766
Marichromatium	Methylococcus	0.926461		Ectothiorhodospira	Paludibacterium	0.903406
Thiocystis	Methylococcus	0.928438		Ectothiorhodospira	Acidiferrobacter	0.930181
Sulfurifustis	Azospira	0.910651		Ectothiorhodospira	Acidihalobacter	0.934056
Tepidiforma	Azospira	0.935502		Ectothiorhodospira	Thioflavicoccus	0.922957
Denitratisoma	Azospira	0.951015		Ectothiorhodospira	Guyparkeria	0.908205
Thioalkalivibrio	Azospira	0.914703		Ectothiorhodospira	Microbulbifer	0.917204
Thiobacillus	Azospira	0.942381		Ectothiorhodospira	Thiodictyon	0.925032
Tepidiforma	Sulfurifustis	0.931366		Ectothiorhodospira	Methylococcus	0.944407
Rhodocaloribacter	Sulfurifustis	0.926181		Ectothiorhodospira	Methylogaea	0.91584
Thioalkalivibrio	Sulfurifustis	0.905364		Ectothiorhodospira	Chromobacterium	0.900814
Stappia	Orrella	0.900706		Ectothiorhodospira	Marichromatium	0.942441
Bordetella	Orrella	0.904757		Ectothiorhodospira	Thiocystis	0.93179
Stappia	Kaistia	0.911298		Ectothiorhodospira	Chlorobaculum	0.903219
Hartmannibacter	Kaistia	0.923462		Methylocella	Methylovirgula	0.972388
Micromonospora	Verrucosispora	0.901783		Methylocella	Afipia	0.9007
Hartmannibacter	Stappia	0.956457		Methylocella	Variibacter	0.939749
Denitratisoma	Tepidiforma	0.900279		Methylocella	Blastochloris	0.917387
Rhodomicrobium	Labrenzia	0.918837		Methylocella	Phreatobacter	0.913472
Quatrionicoccus	Dechloromonas	0.936973		Methylocella	Lichenihabitans	0.939775
Ferribacterium	Dechloromonas	0.935391		Methylocella	Beijerinckia	0.950081
Silicimonas	Yangia	0.916771		Methylocella	Rhodopseudomonas	0.929781
Ponticoccus	Yangia	0.904629		Methylocella	Tuwongella	0.901216
Frankia	Acidothermus	0.905635		Chondromyces	Bradymonas	0.901335
Thioalkalivibrio	Denitratisoma	0.925642		Chondromyces	Polyangium	0.925563
Thiobacillus	Denitratisoma	0.919412		Chondromyces	Persicimonas	0.913015
Symmachiella	Rosistilla	0.931203		Chondromyces	Gloeobacter	0.905406
Frankia	Luteimicrobium	0.915753		Gordonia	Tsukamurella	0.913493
Dermacoccus	Ornithinimicrobium	0.90426		Gordonia	Luteimicrobium	0.905683
Chromobacterium	Methylogaea	0.911182		Methylovirgula	Variibacter	0.925998
Ferribacterium	Geomonas	0.912844		Methylovirgula	Blastochloris	0.930883
Citrifermentans	Geomonas	0.958309		Methylovirgula	Phreatobacter	0.910115
Thiobacillus	Geomonas	0.9112		Methylovirgula	Lichenihabitans	0.918192
Tuwongella	Symmachiella	0.906596		Methylovirgula	Beijerinckia	0.930942
Ferribacterium	Quatrionicoccus	0.946115		Methylovirgula	Rhodopseudomonas	0.922355
Marichromatium	Cyanobium	0.912758		Methylovirgula	Tuwongella	0.903607
Roseococcus	Sediminicoccus	0.926908		Flagellatimonas	Solimonas	0.925799
Frankia	Allosaccharopolyspora	0.924003		Parasphingopyxis	Polymorphobacter	0.923006
Chlorobaculum	Chromobacterium	0.921921		Parasphingopyxis	Sphingosinicella	0.912268
Thiocystis	Marichromatium	0.904245		Acidobacterium	Candidatus Koribacter	0.925865
Myxococcus	Corallococcus	0.915747		Afipia	Bradyrhizobium	0.912651
				Methylosinus	Paludibaculum	0.905256
				Desulfosarcina	Caldilinea	0.903474
				Desulfosarcina	Sulfuritortus	0.907903
				Desulfosarcina	Thiocapsa	0.924711
				Desulfosarcina	Desulfuromonas	0.950422
				Desulfosarcina	Anaerolinea	0.910566
				Desulfosarcina	Desulfomicrobium	0.933769
				Desulfosarcina	Methylomonas	0.908819
				Desulfosarcina	Sulfurimicrobium	0.929521
				Desulfosarcina	Thiodictyon	0.934702
				Desulfosarcina	Oceanidesulfovibrio	0.920987
				Desulfosarcina	Methylococcus	0.9054
				Desulfosarcina	Desulfovibrio	0.948685
				Desulfosarcina	Cyanobium	0.911395
				Desulfosarcina	Pseudodesulfovibrio	0.928032
				Desulfosarcina	Sulfuriferula	0.914439
				Desulfosarcina	Syntrophobacter	0.935945
				Pelagerythrobacter	Qipengyuania	0.944185
				Pelagerythrobacter	Tsuneonella	0.91404
				Pelagerythrobacter	Aurantiacibacter	0.900091
				Pelagerythrobacter	Croceicoccus	0.907541
				Pelagerythrobacter	Erythrobacter	0.949415
				Pelagerythrobacter	Paraurantiacibacter	0.90785
				Pelagerythrobacter	Altererythrobacter	0.916325
				Dokdonella	Pseudolysobacter	0.924219
				Bradymonas	Chitinolyticbacter	0.910639
				Bradymonas	Thiocapsa	0.913275
				Bradymonas	Persicimonas	0.957145
				Bradymonas	Paludibacterium	0.916328
				Bradymonas	Gloeobacter	0.937916
				Bradymonas	Salinibacter	0.927762
				Bradymonas	Selenomonas	0.912024
				Bradymonas	Jeongeupia	0.91249
				Bradymonas	Thioflavicoccus	0.909092
				Bradymonas	Thermaerobacter	0.934129
				Bradymonas	Rhodothermus	0.938015
				Bradymonas	Meiothermus	0.910902
				Bradymonas	Oryzomicrobium	0.91387
				Bradymonas	Oceanidesulfovibrio	0.929327
				Bradymonas	Alicyclobacillus	0.90158
				Bradymonas	Sulfidibacter	0.941914
				Bradymonas	Sulfurifustis	0.91012
				Bradymonas	Marinithermus	0.912186
				Bradymonas	Cyanobium	0.904947
				Bradymonas	Pseudodesulfovibrio	0.909781
				Bradymonas	Chromobacterium	0.904247
				Bradymonas	Chlorobaculum	0.906579
				Salinibacterium	Subtercola	0.925805
				Salinibacterium	Herbiconiux	0.951087
				Salinibacterium	Chryseoglobus	0.900463
				Salinibacterium	Frondihabitans	0.917612
				Salinibacterium	Protaetiibacter	0.934386
				Caldilinea	Desulfuromonas	0.90078
				Caldilinea	Anaerolinea	0.932438
				Caldilinea	Sulfurimicrobium	0.902359
				Caldilinea	Candidatus Promineofilum	0.917442
				Variibacter	Blastochloris	0.911425
				Variibacter	Phreatobacter	0.941907
				Variibacter	Lichenihabitans	0.919213
				Variibacter	Xanthobacter	0.907211
				Variibacter	Telmatocola	0.916322
				Variibacter	Beijerinckia	0.906899
				Variibacter	Hartmannibacter	0.913651
				Variibacter	Rhodopseudomonas	0.910777
				Variibacter	Tuwongella	0.907825
				Saccharopolyspora	Pseudonocardia	0.907187
				Saccharopolyspora	Salinispora	0.915518
				Saccharopolyspora	Natronosporangium	0.936432
				Saccharopolyspora	Nocardiopsis	0.909174
				Saccharopolyspora	Prauserella	0.909963
				Saccharopolyspora	Actinopolyspora	0.913827
				Saccharopolyspora	Georgenia	0.907555
				Saccharopolyspora	Skermania	0.915994
				Saccharopolyspora	Actinoalloteichus	0.933336
				Saccharopolyspora	Streptomonospora	0.926445
				Saccharopolyspora	Actinopolymorpha	0.910719
				Saccharopolyspora	Kibdelosporangium	0.905122
				Saccharopolyspora	Stackebrandtia	0.934712
				Saccharopolyspora	Tomitella	0.911913
				Saccharopolyspora	Allosaccharopolyspora	0.968827
				Saccharopolyspora	Frankia	0.937476
				Spiribacter	Chitinolyticbacter	0.902057
				Spiribacter	Salinicola	0.910002
				Spiribacter	Aquisalimonas	0.959312
				Spiribacter	Persicimonas	0.918052
				Spiribacter	Paludibacterium	0.918631
				Spiribacter	Salinibacter	0.917992
				Spiribacter	Jeongeupia	0.912536
				Spiribacter	Acidihalobacter	0.952294
				Spiribacter	Thioflavicoccus	0.942442
				Spiribacter	Wenzhouxiangella	0.961368
				Spiribacter	Rhodothermus	0.911019
				Spiribacter	Guyparkeria	0.915436
				Spiribacter	Bremerella	0.904002
				Spiribacter	Microbulbifer	0.911322
				Spiribacter	Immundisolibacter	0.925328
				Spiribacter	Sulfidibacter	0.901295
				Spiribacter	Gimesia	0.904788
				Spiribacter	Methylococcus	0.907215
				Spiribacter	Sulfurifustis	0.93567
				Spiribacter	Chromobacterium	0.911794
				Spiribacter	Marichromatium	0.934337
				Spiribacter	Thiocystis	0.918681
				Dietzia	Tsukamurella	0.929207
				Dietzia	Auraticoccus	0.921405
				Dietzia	Ruania	0.953901
				Dietzia	Subtercola	0.908286
				Dietzia	Georgenia	0.946948
				Dietzia	Pseudactinotalea	0.910212
				Dietzia	Herbiconiux	0.904059
				Dietzia	Frondihabitans	0.90657
				Dietzia	Actinoalloteichus	0.909809
				Dietzia	Miniimonas	0.900838
				Dietzia	Xylanimonas	0.903616
				Maioricimonas	Lignipirellula	0.958266
				Maioricimonas	Kaustia	0.942708
				Maioricimonas	Alienimonas	0.9631
				Maioricimonas	Stella	0.907973
				Maioricimonas	Phreatobacter	0.903484
				Maioricimonas	Stieleria	0.915518
				Maioricimonas	Pirellulimonas	0.93094
				Maioricimonas	Telmatocola	0.902204
				Maioricimonas	Bremerella	0.943094
				Maioricimonas	Roseimaritima	0.911151
				Maioricimonas	Gimesia	0.942362
				Maioricimonas	Stappia	0.909785
				Maioricimonas	Hartmannibacter	0.927884
				Maioricimonas	Aeoliella	0.930242
				Maioricimonas	Rosistilla	0.935547
				Maioricimonas	Symmachiella	0.958197
				Maioricimonas	Pseudorhodoplanes	0.928007
				Rubrivivax	Ideonella	0.94119
				Rubrivivax	Leptothrix	0.980619
				Rubrivivax	Serpentinimonas	0.903929
				Rubrivivax	Melaminivora	0.90466
				Rubrivivax	Aquabacterium	0.928083
				Rubrivivax	Schlegelella	0.963451
				Rubrivivax	Rhizobacter	0.929653
				Lacipirellula	Caulifigura	0.90187
				Salipiger	Polymorphum	0.905457
				Salipiger	Roseibium	0.916811
				Salipiger	Celeribacter	0.911552
				Salipiger	Pikeienuella	0.903003
				Modestobacter	Pseudonocardia	0.940337
				Modestobacter	Friedmanniella	0.918423
				Modestobacter	Paraconexibacter	0.905916
				Modestobacter	Blastococcus	0.966924
				Modestobacter	Couchioplanes	0.910635
				Lignipirellula	Kaustia	0.932185
				Lignipirellula	Alienimonas	0.939474
				Lignipirellula	Stieleria	0.940473
				Lignipirellula	Pirellulimonas	0.927423
				Lignipirellula	Bremerella	0.960596
				Lignipirellula	Roseimaritima	0.938484
				Lignipirellula	Gimesia	0.957026
				Lignipirellula	Stappia	0.903198
				Lignipirellula	Hartmannibacter	0.906431
				Lignipirellula	Aeoliella	0.938404
				Lignipirellula	Rosistilla	0.952536
				Lignipirellula	Symmachiella	0.96081
				Tardibacter	Novosphingopyxis	0.908895
				Kaustia	Alienimonas	0.935551
				Kaustia	Polymorphum	0.933619
				Kaustia	Stella	0.946859
				Kaustia	Blastochloris	0.917658
				Kaustia	Aquisalimonas	0.902588
				Kaustia	Phreatobacter	0.944823
				Kaustia	Roseibium	0.921326
				Kaustia	Gloeobacter	0.911278
				Kaustia	Rhodospirillum	0.917221
				Kaustia	Pirellulimonas	0.911915
				Kaustia	Nitrospirillum	0.916353
				Kaustia	Bremerella	0.916261
				Kaustia	Gimesia	0.933911
				Kaustia	Sulfurifustis	0.909844
				Kaustia	Stappia	0.961672
				Kaustia	Pararhodospirillum	0.934919
				Kaustia	Labrenzia	0.917533
				Kaustia	Hartmannibacter	0.964266
				Kaustia	Rosistilla	0.916891
				Kaustia	Symmachiella	0.939244
				Casimicrobium	Thauera	0.919006
				Casimicrobium	Denitratisoma	0.913037
				Gluconacetobacter	Rhodovastum	0.925858
				Gluconacetobacter	Lichenicola	0.914233
				Gluconacetobacter	Komagataeibacter	0.928432
				Castellaniella	Bordetella	0.90289
				Alienimonas	Phreatobacter	0.909672
				Alienimonas	Stieleria	0.910439
				Alienimonas	Pirellulimonas	0.922461
				Alienimonas	Phycisphaera	0.900546
				Alienimonas	Bremerella	0.943728
				Alienimonas	Roseimaritima	0.90904
				Alienimonas	Gimesia	0.930856
				Alienimonas	Stappia	0.908538
				Alienimonas	Pararhodospirillum	0.908187
				Alienimonas	Hartmannibacter	0.9261
				Alienimonas	Isosphaera	0.900667
				Alienimonas	Rosistilla	0.943437
				Alienimonas	Symmachiella	0.942578
				Alienimonas	Pseudorhodoplanes	0.911958
				Pseudonocardia	Friedmanniella	0.907915
				Pseudonocardia	Paraconexibacter	0.913881
				Pseudonocardia	Blastococcus	0.904377
				Janibacter	Phycicoccus	0.913356
				Janibacter	Allobranchiibius	0.909536
				Janibacter	Luteipulveratus	0.936617
				Janibacter	Intrasporangium	0.928833
				Janibacter	Arsenicicoccus	0.958248
				Janibacter	Ornithinimicrobium	0.953147
				Janibacter	Dermacoccus	0.959738
				Polymorphum	Stella	0.909742
				Polymorphum	Blastochloris	0.916378
				Polymorphum	Roseibium	0.932077
				Polymorphum	Marinicauda	0.952169
				Polymorphum	Rhodospirillum	0.9193
				Polymorphum	Parvibaculum	0.91174
				Polymorphum	Pikeienuella	0.921453
				Polymorphum	Nitrospirillum	0.904367
				Polymorphum	Stappia	0.931203
				Polymorphum	Hartmannibacter	0.917853
				Indioceanicola	Stella	0.919761
				Indioceanicola	Elioraea	0.900214
				Indioceanicola	Rhodospirillum	0.961676
				Indioceanicola	Niveispirillum	0.925198
				Indioceanicola	Nitrospirillum	0.923907
				Indioceanicola	Pararhodospirillum	0.914888
				Indioceanicola	Hartmannibacter	0.904651
				Stella	Blastochloris	0.903768
				Stella	Phreatobacter	0.936092
				Stella	Elioraea	0.90069
				Stella	Rhodospirillum	0.949775
				Stella	Xanthobacter	0.909805
				Stella	Nitrospirillum	0.939634
				Stella	Stappia	0.919106
				Stella	Pararhodospirillum	0.925903
				Stella	Hartmannibacter	0.93681
				Paraoerskovia	Actinotalea	0.923579
				Paraoerskovia	Isoptericola	0.900853
				Paraoerskovia	Tsukamurella	0.900809
				Paraoerskovia	Auraticoccus	0.915265
				Paraoerskovia	Pengzhenrongella	0.923226
				Paraoerskovia	Ruania	0.929532
				Paraoerskovia	Subtercola	0.908055
				Paraoerskovia	Georgenia	0.925475
				Paraoerskovia	Pseudactinotalea	0.913935
				Paraoerskovia	Herbiconiux	0.904475
				Paraoerskovia	Mumia	0.906649
				Paraoerskovia	Miniimonas	0.917533
				Paraoerskovia	Ornithinimicrobium	0.92615
				Paraoerskovia	Xylanimonas	0.933912
				Humibacter	Gryllotalpicola	0.916235
				Rubrobacter	Egicoccus	0.905999
				Rubrobacter	Euzebya	0.933715
				Oleiharenicola	Ereboglobus	0.908138
				Sulfuritortus	Desulfuromonas	0.910076
				Sulfuritortus	Thauera	0.943495
				Sulfuritortus	Sulfurimicrobium	0.926323
				Sulfuritortus	Thiodictyon	0.906238
				Sulfuritortus	Azospira	0.921964
				Sulfuritortus	Denitratisoma	0.95183
				Sulfuritortus	Marichromatium	0.900633
				Sulfuritortus	Sulfuriferula	0.920396
				Truepera	Salinibacter	0.905619
				Truepera	Marinithermus	0.904989
				Blastochloris	Phreatobacter	0.95776
				Blastochloris	Elioraea	0.905704
				Blastochloris	Magnetospirillum	0.938472
				Blastochloris	Ancylobacter	0.91668
				Blastochloris	Xanthobacter	0.932874
				Blastochloris	Nitrospirillum	0.915584
				Blastochloris	Hartmannibacter	0.937813
				Blastochloris	Rhodomicrobium	0.918865
				Chitinolyticbacter	Persicimonas	0.935057
				Chitinolyticbacter	Paludibacterium	0.943318
				Chitinolyticbacter	Gloeobacter	0.905696
				Chitinolyticbacter	Salinibacter	0.909741
				Chitinolyticbacter	Jeongeupia	0.953599
				Chitinolyticbacter	Thioflavicoccus	0.914794
				Chitinolyticbacter	Microvirgula	0.932442
				Chitinolyticbacter	Rhodothermus	0.912293
				Chitinolyticbacter	Oryzomicrobium	0.927591
				Chitinolyticbacter	Lautropia	0.917435
				Chitinolyticbacter	Sulfidibacter	0.907567
				Chitinolyticbacter	Sulfurifustis	0.927505
				Chitinolyticbacter	Chromobacterium	0.937551
				Thiocapsa	Persicimonas	0.92414
				Thiocapsa	Paludibacterium	0.930299
				Thiocapsa	Desulfuromonas	0.953362
				Thiocapsa	Desulfomicrobium	0.944309
				Thiocapsa	Acidiferrobacter	0.909946
				Thiocapsa	Jeongeupia	0.913978
				Thiocapsa	Acidihalobacter	0.91287
				Thiocapsa	Thioflavicoccus	0.958829
				Thiocapsa	Thermaerobacter	0.920697
				Thiocapsa	Rhodothermus	0.915569
				Thiocapsa	Guyparkeria	0.919862
				Thiocapsa	Meiothermus	0.904993
				Thiocapsa	Thiodictyon	0.974648
				Thiocapsa	Immundisolibacter	0.909284
				Thiocapsa	Candidatus Promineofilum	0.914293
				Thiocapsa	Oryzomicrobium	0.941851
				Thiocapsa	Oceanidesulfovibrio	0.959335
				Thiocapsa	Ruficoccus	0.911242
				Thiocapsa	Sulfidibacter	0.916085
				Thiocapsa	Methylococcus	0.956411
				Thiocapsa	Sulfurifustis	0.903543
				Thiocapsa	Desulfovibrio	0.939103
				Thiocapsa	Methylogaea	0.920704
				Thiocapsa	Cyanobium	0.951534
				Thiocapsa	Pseudodesulfovibrio	0.958244
				Thiocapsa	Thermococcus	0.907843
				Thiocapsa	Laribacter	0.90741
				Thiocapsa	Chromobacterium	0.914272
				Thiocapsa	Marichromatium	0.952663
				Thiocapsa	Thiocystis	0.959115
				Thiocapsa	Chlorobaculum	0.93193
				Qipengyuania	Tsuneonella	0.942143
				Qipengyuania	Aurantiacibacter	0.902193
				Qipengyuania	Croceicoccus	0.948023
				Qipengyuania	Erythrobacter	0.974017
				Qipengyuania	Altererythrobacter	0.948326
				Aquitalea	Chromobacterium	0.913952
				Aquisalimonas	Salinibacter	0.914748
				Aquisalimonas	Stieleria	0.909219
				Aquisalimonas	Acidihalobacter	0.923412
				Aquisalimonas	Thioflavicoccus	0.920604
				Aquisalimonas	Wenzhouxiangella	0.957999
				Aquisalimonas	Bremerella	0.911076
				Aquisalimonas	Microbulbifer	0.904824
				Aquisalimonas	Sulfurifustis	0.929479
				Aquisalimonas	Rosistilla	0.90157
				Aquisalimonas	Marichromatium	0.90382
				Allobranchiibius	Luteipulveratus	0.968244
				Allobranchiibius	Arsenicicoccus	0.945904
				Allobranchiibius	Gephyromycinifex	0.95861
				Allobranchiibius	Ornithinimicrobium	0.942054
				Allobranchiibius	Dermacoccus	0.945663
				Phreatobacter	Elioraea	0.901693
				Phreatobacter	Gloeobacter	0.911299
				Phreatobacter	Lichenihabitans	0.906854
				Phreatobacter	Ancylobacter	0.923257
				Phreatobacter	Xanthobacter	0.929828
				Phreatobacter	Nitrospirillum	0.920625
				Phreatobacter	Telmatocola	0.903428
				Phreatobacter	Stappia	0.919467
				Phreatobacter	Pararhodospirillum	0.908359
				Phreatobacter	Hartmannibacter	0.96587
				Phreatobacter	Isosphaera	0.901441
				Phreatobacter	Symmachiella	0.900214
				Phreatobacter	Tuwongella	0.901603
				Roseibium	Martelella	0.90795
				Roseibium	Phaeobacter	0.922307
				Roseibium	Stappia	0.936313
				Roseibium	Labrenzia	0.92167
				Roseibium	Hartmannibacter	0.916659
				Rhodovastum	Lichenicola	0.92743
				Rhodovastum	Acidibrevibacterium	0.906185
				Rhodovastum	Komagataeibacter	0.919755
				Elioraea	Magnetospirillum	0.907594
				Elioraea	Rhodospirillum	0.912696
				Elioraea	Niveispirillum	0.903997
				Elioraea	Nitrospirillum	0.920732
				Persicimonas	Paludibacterium	0.928398
				Persicimonas	Gloeobacter	0.945619
				Persicimonas	Salinibacter	0.957425
				Persicimonas	Selenomonas	0.927007
				Persicimonas	Thermus	0.901607
				Persicimonas	Hydrogenibacillus	0.911231
				Persicimonas	Jeongeupia	0.940731
				Persicimonas	Thioflavicoccus	0.929403
				Persicimonas	Thermaerobacter	0.95277
				Persicimonas	Microvirgula	0.903254
				Persicimonas	Rhodothermus	0.963895
				Persicimonas	Meiothermus	0.915142
				Persicimonas	Thiodictyon	0.910235
				Persicimonas	Oryzomicrobium	0.923219
				Persicimonas	Oceanidesulfovibrio	0.930303
				Persicimonas	Alicyclobacillus	0.913169
				Persicimonas	Lautropia	0.902046
				Persicimonas	Sulfidibacter	0.948614
				Persicimonas	Sulfurifustis	0.93065
				Persicimonas	Marinithermus	0.928323
				Persicimonas	Rhodocaloribacter	0.916564
				Persicimonas	Cyanobium	0.902555
				Persicimonas	Pseudodesulfovibrio	0.921581
				Persicimonas	Chromobacterium	0.925295
				Persicimonas	Marichromatium	0.906763
				Persicimonas	Thiocystis	0.903813
				Tsuneonella	Croceicoccus	0.917808
				Tsuneonella	Erythrobacter	0.936629
				Tsuneonella	Croceibacterium	0.916702
				Tsuneonella	Altererythrobacter	0.947505
				Salinispora	Natronosporangium	0.944609
				Salinispora	Auraticoccus	0.906477
				Salinispora	Georgenia	0.909991
				Salinispora	Mumia	0.903079
				Salinispora	Actinoalloteichus	0.916704
				Salinispora	Verrucosispora	0.900228
				Salinispora	Kibdelosporangium	0.903298
				Salinispora	Stackebrandtia	0.909091
				Salinispora	Jiangella	0.923628
				Salinispora	Allosaccharopolyspora	0.904607
				Salinispora	Xylanimonas	0.902951
				Paludibacterium	Gloeobacter	0.9066
				Paludibacterium	Selenomonas	0.902758
				Paludibacterium	Jeongeupia	0.960561
				Paludibacterium	Acidihalobacter	0.913915
				Paludibacterium	Thioflavicoccus	0.940103
				Paludibacterium	Thermaerobacter	0.915417
				Paludibacterium	Microvirgula	0.950735
				Paludibacterium	Rhodothermus	0.920439
				Paludibacterium	Guyparkeria	0.912891
				Paludibacterium	Thiodictyon	0.933343
				Paludibacterium	Immundisolibacter	0.91446
				Paludibacterium	Oryzomicrobium	0.945172
				Paludibacterium	Oceanidesulfovibrio	0.919153
				Paludibacterium	Lautropia	0.917422
				Paludibacterium	Sulfidibacter	0.910962
				Paludibacterium	Methylococcus	0.91814
				Paludibacterium	Sulfurifustis	0.930876
				Paludibacterium	Orrella	0.902874
				Paludibacterium	Pseudodesulfovibrio	0.902486
				Paludibacterium	Chromobacterium	0.952081
				Paludibacterium	Marichromatium	0.927904
				Paludibacterium	Thiocystis	0.935684
				Paludibacterium	Chlorobaculum	0.9013
				Desulfuromonas	Desulfomicrobium	0.954486
				Desulfuromonas	Thioflavicoccus	0.934558
				Desulfuromonas	Methylomonas	0.911988
				Desulfuromonas	Sulfurimicrobium	0.916041
				Desulfuromonas	Thiodictyon	0.961083
				Desulfuromonas	Immundisolibacter	0.900047
				Desulfuromonas	Candidatus Promineofilum	0.926412
				Desulfuromonas	Oryzomicrobium	0.936854
				Desulfuromonas	Oceanidesulfovibrio	0.948033
				Desulfuromonas	Ruficoccus	0.905582
				Desulfuromonas	Methylococcus	0.93439
				Desulfuromonas	Azospira	0.904407
				Desulfuromonas	Desulfovibrio	0.954614
				Desulfuromonas	Methylogaea	0.90775
				Desulfuromonas	Cyanobium	0.956804
				Desulfuromonas	Pseudodesulfovibrio	0.958544
				Desulfuromonas	Marichromatium	0.931316
				Desulfuromonas	Syntrophobacter	0.901345
				Desulfuromonas	Thiocystis	0.93328
				Desulfuromonas	Chlorobaculum	0.923433
				Actinotalea	Isoptericola	0.907608
				Actinotalea	Auraticoccus	0.90349
				Actinotalea	Pengzhenrongella	0.947622
				Actinotalea	Ruania	0.914712
				Actinotalea	Georgenia	0.917451
				Actinotalea	Mumia	0.911221
				Actinotalea	Miniimonas	0.908094
				Actinotalea	Ornithinimicrobium	0.93065
				Actinotalea	Xylanimonas	0.93075
				Isoptericola	Auraticoccus	0.914449
				Isoptericola	Pengzhenrongella	0.91433
				Isoptericola	Iamia	0.900708
				Isoptericola	Georgenia	0.906205
				Isoptericola	Mumia	0.934139
				Isoptericola	Cellulomonas	0.928614
				Isoptericola	Citricoccus	0.900869
				Isoptericola	Jiangella	0.908295
				Isoptericola	Xylanimonas	0.936777
				Marinicauda	Rhodospirillum	0.926146
				Marinicauda	Nitrospirillum	0.900931
				Marinicauda	Hyphomonas	0.906257
				Marinicauda	Rhodocaloribacter	0.913071
				Curtobacterium	Sanguibacter	0.90959
				Gloeobacter	Salinibacter	0.944466
				Gloeobacter	Roseiflexus	0.900336
				Gloeobacter	Selenomonas	0.925974
				Gloeobacter	Hydrogenibacillus	0.915068
				Gloeobacter	Jeongeupia	0.91494
				Gloeobacter	Thermaerobacter	0.946142
				Gloeobacter	Rhodothermus	0.94513
				Gloeobacter	Meiothermus	0.929195
				Gloeobacter	Alicyclobacillus	0.913491
				Gloeobacter	Sulfidibacter	0.938067
				Gloeobacter	Sulfurifustis	0.927536
				Gloeobacter	Marinithermus	0.923865
				Gloeobacter	Hartmannibacter	0.904572
				Gloeobacter	Chloroflexus	0.925742
				Gloeobacter	Chromobacterium	0.900016
				Anaeromyxobacter	Geobacter	0.934597
				Anaeromyxobacter	Ferrigenium	0.912048
				Anaeromyxobacter	Geotalea	0.902139
				Anaeromyxobacter	Geomonas	0.93976
				Anaeromyxobacter	Citrifermentans	0.937847
				Sagittula	Rhodovulum	0.902579
				Sagittula	Sulfitobacter	0.900488
				Sagittula	Roseovarius	0.938745
				Sagittula	Cereibacter	0.940813
				Sagittula	Roseivivax	0.927001
				Sagittula	Pelagovum	0.926563
				Sagittula	Silicimonas	0.915081
				Pannonibacter	Martelella	0.910727
				Natronosporangium	Actinoalloteichus	0.906823
				Natronosporangium	Actinopolymorpha	0.900091
				Natronosporangium	Stackebrandtia	0.920083
				Natronosporangium	Jiangella	0.930263
				Natronosporangium	Allosaccharopolyspora	0.92548
				Natronosporangium	Frankia	0.911682
				Spiractinospora	Tsukamurella	0.900129
				Spiractinospora	Nocardiopsis	0.942425
				Spiractinospora	Prauserella	0.918893
				Spiractinospora	Actinopolyspora	0.943767
				Spiractinospora	Skermania	0.930565
				Spiractinospora	Actinoalloteichus	0.927946
				Spiractinospora	Streptomonospora	0.95235
				Spiractinospora	Gryllotalpicola	0.907069
				Spiractinospora	Stackebrandtia	0.925347
				Spiractinospora	Tomitella	0.917375
				Propioniciclava	Pengzhenrongella	0.909113
				Propioniciclava	Miniimonas	0.914321
				Propioniciclava	Micropruina	0.92019
				Propioniciclava	Brevilactibacter	0.934632
				Ideonella	Leptothrix	0.92495
				Lichenihabitans	Lichenicola	0.922184
				Lichenihabitans	Beijerinckia	0.907341
				Pontivivens	Salinibacter	0.906139
				Pontivivens	Roseovarius	0.9183
				Pontivivens	Cereibacter	0.90093
				Pontivivens	Roseivivax	0.90685
				Pontivivens	Yangia	0.920408
				Pontivivens	Silicimonas	0.92269
				Magnetospirillum	Thioflavicoccus	0.907546
				Magnetospirillum	Thermaerobacter	0.905112
				Magnetospirillum	Nitrospirillum	0.900366
				Magnetospirillum	Meiothermus	0.90841
				Magnetospirillum	Thiodictyon	0.91414
				Magnetospirillum	Oryzomicrobium	0.906872
				Magnetospirillum	Methylococcus	0.920267
				Magnetospirillum	Sulfurifustis	0.91237
				Magnetospirillum	Pseudodesulfovibrio	0.903513
				Magnetospirillum	Marichromatium	0.906852
				Magnetospirillum	Chlorobaculum	0.907278
				Aurantiacibacter	Erythrobacter	0.912017
				Aurantiacibacter	Croceibacterium	0.908057
				Aurantiacibacter	Altererythrobacter	0.905875
				Friedmanniella	Auraticoccus	0.94404
				Friedmanniella	Pengzhenrongella	0.918236
				Friedmanniella	Georgenia	0.90721
				Friedmanniella	Herbiconiux	0.90123
				Friedmanniella	Mumia	0.902727
				Friedmanniella	Pimelobacter	0.900826
				Anaerolinea	Ferrigenium	0.916144
				Anaerolinea	Sulfurimicrobium	0.921342
				Tsukamurella	Auraticoccus	0.92893
				Tsukamurella	Ruania	0.955199
				Tsukamurella	Prauserella	0.922369
				Tsukamurella	Subtercola	0.919696
				Tsukamurella	Actinopolyspora	0.91471
				Tsukamurella	Raineyella	0.907261
				Tsukamurella	Georgenia	0.918948
				Tsukamurella	Skermania	0.924095
				Tsukamurella	Pseudactinotalea	0.926912
				Tsukamurella	Herbiconiux	0.916088
				Tsukamurella	Frondihabitans	0.929324
				Tsukamurella	Actinoalloteichus	0.930293
				Tsukamurella	Gryllotalpicola	0.919573
				Tsukamurella	Luteimicrobium	0.902095
				Tsukamurella	Stackebrandtia	0.907213
				Tsukamurella	Tomitella	0.937391
				Tsukamurella	Xylanimonas	0.904668
				Desulfomicrobium	Thioflavicoccus	0.902875
				Desulfomicrobium	Methylomonas	0.930112
				Desulfomicrobium	Sulfurimicrobium	0.906787
				Desulfomicrobium	Thiodictyon	0.943826
				Desulfomicrobium	Candidatus Promineofilum	0.912545
				Desulfomicrobium	Oryzomicrobium	0.91661
				Desulfomicrobium	Oceanidesulfovibrio	0.936566
				Desulfomicrobium	Methylococcus	0.926254
				Desulfomicrobium	Desulfovibrio	0.947075
				Desulfomicrobium	Cyanobium	0.940622
				Desulfomicrobium	Pseudodesulfovibrio	0.936712
				Desulfomicrobium	Marichromatium	0.909994
				Desulfomicrobium	Syntrophobacter	0.903286
				Desulfomicrobium	Thiocystis	0.916061
				Desulfomicrobium	Chlorobaculum	0.924002
				Nocardiopsis	Ruania	0.915262
				Nocardiopsis	Prauserella	0.919894
				Nocardiopsis	Actinopolyspora	0.919801
				Nocardiopsis	Skermania	0.921063
				Nocardiopsis	Actinoalloteichus	0.934645
				Nocardiopsis	Streptomonospora	0.930558
				Nocardiopsis	Gryllotalpicola	0.910073
				Nocardiopsis	Stackebrandtia	0.92581
				Salinibacter	Selenomonas	0.904337
				Salinibacter	Jeongeupia	0.913431
				Salinibacter	Thioflavicoccus	0.9079
				Salinibacter	Thermaerobacter	0.937638
				Salinibacter	Wenzhouxiangella	0.902893
				Salinibacter	Rhodothermus	0.954678
				Salinibacter	Meiothermus	0.910666
				Salinibacter	Sulfidibacter	0.930733
				Salinibacter	Sulfurifustis	0.93994
				Salinibacter	Marinithermus	0.936882
				Salinibacter	Silicimonas	0.903559
				Salinibacter	Rhodocaloribacter	0.910687
				Aquibium	Martelella	0.910848
				Aquisphaera	Isosphaera	0.92808
				Pelobacter	Geobacter	0.946703
				Pelobacter	Geotalea	0.913668
				Pelobacter	Citrifermentans	0.909251
				Roseiflexus	Chloroflexus	0.951371
				Inhella	Paucibacter	0.936073
				Limnochorda	Thermaerobacter	0.933304
				Limnochorda	Meiothermus	0.912063
				Limnochorda	Methylococcus	0.906588
				Limnochorda	Marinithermus	0.912775
				Limnochorda	Chlorobaculum	0.907276
				Auraticoccus	Pengzhenrongella	0.945708
				Auraticoccus	Ruania	0.94841
				Auraticoccus	Prauserella	0.920375
				Auraticoccus	Subtercola	0.917313
				Auraticoccus	Georgenia	0.94365
				Auraticoccus	Skermania	0.914515
				Auraticoccus	Pseudactinotalea	0.901344
				Auraticoccus	Herbiconiux	0.926234
				Auraticoccus	Frondihabitans	0.93231
				Auraticoccus	Mumia	0.949999
				Auraticoccus	Actinoalloteichus	0.929423
				Auraticoccus	Gryllotalpicola	0.902736
				Auraticoccus	Miniimonas	0.918556
				Auraticoccus	Citricoccus	0.915084
				Auraticoccus	Luteimicrobium	0.91627
				Auraticoccus	Ornithinimicrobium	0.911789
				Auraticoccus	Stackebrandtia	0.901025
				Auraticoccus	Tomitella	0.906298
				Auraticoccus	Allosaccharopolyspora	0.905105
				Auraticoccus	Xylanimonas	0.93168
				Pengzhenrongella	Ruania	0.929745
				Pengzhenrongella	Luteipulveratus	0.909291
				Pengzhenrongella	Georgenia	0.937067
				Pengzhenrongella	Mumia	0.93429
				Pengzhenrongella	Miniimonas	0.939968
				Pengzhenrongella	Luteimicrobium	0.90263
				Pengzhenrongella	Ornithinimicrobium	0.932966
				Pengzhenrongella	Xylanimonas	0.941859
				Leptothrix	Serpentinimonas	0.904099
				Leptothrix	Aquabacterium	0.93453
				Leptothrix	Schlegelella	0.966701
				Leptothrix	Rhizobacter	0.930364
				Serpentinimonas	Melaminivora	0.90697
[truncated: 586 more rows]

## Sheet: Supplementary Fig. 3cde
Supplementary Fig. 3c				Supplementary Fig. 3d				Supplementary Fig. 3e
Topological property	NOF	OF		Sample	NMDS1	NMDS2		Sample	NMDS1	NMDS2
Connectance	0.0158913	0.0263935		OF_10	2.87824	0.700532		OF_10	1.45988	-1.16261
centralization.betweenness	0.0372069	0.0376991		NOF_11	2.78314	-0.0992915		NOF_11	-0.0191245	0.742119
centralization.degree	0.0836233	0.0980409		NOF_12	2.70179	-0.0239564		NOF_12	-0.0949609	0.106588
Average.CC	0.58768	0.623174		NOF_13	2.72832	0.0326881		NOF_13	-0.162688	0.0300727
Relative Modularity	1.11142	1.72639		NOF_14	2.41143	-0.0542367		NOF_14	-1.18967	2.76297
centralization.closeness	1.2044	1.30411		NOF_15	1.72231	0.0805136		NOF_15	-0.0722804	-0.0336776
average.path.length	3.36785	3.3839		NOF_16	2.27182	-0.0551339		NOF_16	-0.0221052	0.0338916
AverageK	6.54722	11.6659		NOF_17	2.32064	-0.0799977		NOF_17	-0.200634	0.0163081
diameter	9.12213	10.1382		NOF_18	3.49503	-0.0856329		NOF_18	-0.0447975	0.644652
no.clusters	32	18		NOF_19	2.71173	-0.0842016		NOF_19	0.172173	0.501088
num.nodes(n)	413	443		OF_1	1.70606	0.132606		OF_1	-0.0528642	-0.296871
num.edges(L)	1352	2584		OF_20	1.64004	-0.346436		OF_20	0.122325	-0.113966
num.pos.edges	1352	2584		OF_21	1.95051	-0.316447		OF_21	-0.247457	-0.075291
				OF_22	1.7259	-0.359544		OF_22	0.00366043	-0.297754
				OF_23	2.02441	-0.298832		OF_23	-0.261959	-0.0679521
				OF_24	2.12829	-0.30474		OF_24	-0.170185	-0.113406
				OF_25	2.12674	-0.312759		OF_25	-0.357901	-0.126919
				OF_26	2.07955	-0.0663812		OF_26	0.698315	0.947309
				OF_27	3.12876	-0.0627538		OF_27	-0.236822	-0.0716496
				OF_28	3.43299	-0.0391643		OF_28	-0.259335	-0.131804
				NOF_29	2.2997	-0.132185		NOF_29	-0.197334	-0.126367
				OF_2	1.72943	0.025931		OF_2	0.195555	-0.541746
				NOF_30	2.44352	0.0268089		NOF_30	-0.236421	-0.130184
				NOF_31	2.54627	-0.133984		NOF_31	-0.152248	-0.128732
				NOF_32	2.32287	-0.168665		NOF_32	-0.0423808	-0.0810532
				NOF_33	2.22744	-0.14959		NOF_33	-0.236662	-0.103157
				NOF_34	2.98051	-0.0964398		NOF_34	-0.10404	-0.206236
				OF_35	3.5083	-0.0618895		OF_35	-0.16555	-0.036291
				OF_36	2.13319	0.00355885		OF_36	-0.0311108	-0.297491
				OF_37	2.40035	-0.143858		OF_37	-0.181383	-0.0724142
				OF_38	2.39881	-0.0774793		OF_38	-0.196062	-0.225134
				OF_39	2.27347	-0.133046		OF_39	-0.175815	-0.0916907
				OF_3	2.06335	0.221897		OF_3	-0.107204	-0.305257
				OF_40	2.38039	-0.147708		OF_40	-0.252053	-0.122105
				OF_41	3.30477	-0.0652212		OF_41	-0.113652	-0.1181
				OF_42	2.31199	-0.160139		OF_42	-0.252376	-0.132579
				OF_43	2.26928	-0.136717		OF_43	-0.232932	-0.0930159
				OF_44	3.41206	-0.0448863		OF_44	-0.143571	-0.168897
				OF_45	3.67953	-0.0217677		OF_45	-0.188372	-0.242514
				OF_46	3.40196	-0.042816		OF_46	-0.212523	-0.147131
				OF_4	2.03456	0.0833241		OF_4	0.209941	-0.407651
				NOF_50	3.33833	-0.411224		NOF_50	-0.165296	-0.266875
				OF_51	2.55201	-0.104273		OF_51	-0.215771	-0.23928
				NOF_52	0.0410072	-0.262612		NOF_52	-0.0613202	-0.520627
				OF_53	-0.116567	-0.192983		OF_53	-0.057778	-0.248032
				NOF_57	3.62022	-0.105067		NOF_57	-0.253389	-0.100745
				NOF_58	3.61811	-0.102436		NOF_58	-0.229246	-0.0696642
				NOF_59	3.54169	-0.105294		NOF_59	-0.233976	-0.119838
				OF_5	1.81321	0.0862962		OF_5	-0.0396866	-0.236335
				NOF_60	3.33331	-0.123982		NOF_60	-0.23257	-0.090129
				NOF_61	3.20242	-0.11173		NOF_61	-0.20097	-0.100149
				NOF_62	3.45315	-0.0944163		NOF_62	-0.224745	-0.0642166
				NOF_63	3.37702	-0.103913		NOF_63	-0.181609	-0.106095
				NOF_64	3.44864	-0.103474		NOF_64	-0.252724	-0.054654
				OF_65	0.741643	0.0152488		OF_65	1.3795	-1.50402
				OF_66	0.335408	-0.294146		OF_66	0.147423	-0.182423
				OF_67	0.405653	-0.0452837		OF_67	0.329579	-0.354582
				OF_68	0.495656	-0.309333		OF_68	-0.143349	-0.126546
				OF_69	0.49027	-0.22318		OF_69	-0.13334	-0.111495
				OF_6	1.56479	0.00196817		OF_6	0.686301	-1.04461
				OF_70	0.641046	-0.0353645		OF_70	0.378977	-0.195276
				OF_7	2.17818	0.220321		OF_7	-0.0205756	-0.189697
				OF_8	2.16297	0.0755268		OF_8	0.076768	-0.330424
				OF_9	2.80895	0.597931		OF_9	0.217421	-0.417639
				OF_10	3.47376	-0.143212		OF_10	-0.227875	-0.10935
				OF_11	3.86652	-0.0958591		OF_11	-0.293587	-0.146622
				OF_12	3.56082	-0.144147		OF_12	-0.241148	-0.138125
				NOF_13	3.64188	-0.206917		NOF_13	-0.252685	-0.0777626
				NOF_14	3.76694	-0.213996		NOF_14	0.190212	0.054513
				NOF_15	3.55008	-0.183507		NOF_15	-0.274171	-0.0965809
				NOF_16	3.61888	-0.18116		NOF_16	-0.281558	-0.104057
				NOF_17	3.29683	-0.0665376		NOF_17	-0.263978	-0.114687
				NOF_18	3.30424	-0.0666734		NOF_18	-0.302386	0.0257623
				NOF_19	3.794	-0.184319		NOF_19	-0.255708	-0.115925
				OF_1	3.88751	-0.0834055		OF_1	-0.255349	-0.129917
				NOF_20	3.78501	-0.188425		NOF_20	-0.197004	-0.0228643
				NOF_21	3.18301	-0.115376		NOF_21	2.29597	2.42703
				NOF_22	3.25223	-0.106083		NOF_22	-0.234651	-0.0861386
				NOF_23	3.44199	-0.137555		NOF_23	-0.261209	-0.112757
				NOF_24	3.44368	-0.138211		NOF_24	-0.263919	-0.119144
				NOF_25	3.62664	-0.120148		NOF_25	-0.290422	-0.0779396
				NOF_26	5.61682	0.0163431		NOF_26	-0.216999	-0.141405
				NOF_27	3.64226	-0.11431		NOF_27	-0.267553	-0.646958
				NOF_28	3.57702	-0.113249		NOF_28	-0.217991	-0.150206
				OF_29	1.36974	-0.0926111		OF_29	0.706589	0.140707
				OF_2	3.62043	-0.127493		OF_2	-0.268803	-0.113412
				OF_30	-0.0848832	-0.288766		OF_30	1.95468	0.409839
				OF_31	2.34959	-0.170959		OF_31	-0.0485444	0.382269
				OF_32	1.22587	-0.0648634		OF_32	-0.108939	0.211874
				OF_33	-0.823121	-0.112611		OF_33	1.63565	0.263065
				OF_34	-1.07598	0.808934		OF_34	1.29872	-0.0990491
				OF_35	-0.32518	0.0470979		OF_35	2.22543	-1.00004
				OF_3	4.1258	-0.0770019		OF_3	-0.269006	-0.116416
				OF_4	4.05302	-0.0715312		OF_4	-0.236373	-0.12442
				OF_5	1.82186	-0.231603		OF_5	-0.25471	-0.0922013
				OF_6	3.37528	-0.12277		OF_6	-0.24969	-0.118867
				OF_7	3.76559	-0.0977568		OF_7	-0.122421	-0.178131
				OF_8	3.70293	-0.104779		OF_8	-0.237492	-0.0936243
				OF_9	3.73466	-0.102965		OF_9	1.61	-0.703743
				NOF_10	-4.62883	1.91378		NOF_10	-0.113472	-0.163065
				NOF_11	0.759173	-0.0983967		NOF_11	-0.505258	0.00563246
				NOF_12	1.28676	-0.0554689		NOF_12	-0.501936	-0.0223897
				NOF_13	0.863747	-0.109802		NOF_13	-0.32645	-0.0889281
				NOF_14	1.30333	0.0507144		NOF_14	-0.185037	-0.0147369
				NOF_15	0.897479	-0.0257488		NOF_15	-0.465936	0.0344376
				NOF_16	0.724427	-0.0432638		NOF_16	0.755514	-0.41763
				NOF_17	1.25245	-0.153346		NOF_17	-2.05318	1.03589
				NOF_18	1.64916	-0.314639		NOF_18	-0.213082	-0.294003
				NOF_19	1.56746	-0.286779		NOF_19	-0.194247	-0.277366
				NOF_1	1.72356	-0.331609		NOF_1	-0.168394	-0.240121
				NOF_20	1.63752	-0.23929		NOF_20	-0.195702	-0.195484
				OF_21	0.70147	1.27258		OF_21	0.257792	0.993999
				OF_22	1.65583	0.803941		OF_22	-0.0256978	0.914559
				OF_23	1.16723	0.790545		OF_23	-0.097477	1.02028
				OF_24	1.87985	0.828701		OF_24	0.0767952	1.36925
				OF_25	1.6649	0.759502		OF_25	0.24134	1.25719
				OF_26	1.48285	1.0741		OF_26	0.184165	1.45233
				OF_27	-0.00398997	1.63757		OF_27	0.414813	1.45992
				OF_28	-0.147367	1.67382		OF_28	0.493389	1.32042
				OF_29	0.231364	1.43021		OF_29	0.00354723	0.73943
				NOF_2	1.21717	-0.312843		NOF_2	-0.13485	-0.310762
				OF_30	0.0394671	1.2978		OF_30	0.0766758	0.885671
				OF_31	0.846359	1.26362		OF_31	0.715242	1.37478
				OF_32	0.953646	1.02778		OF_32	0.319394	1.20963
				OF_33	0.0740514	1.81783		OF_33	0.88507	0.25244
				OF_34	0.651802	1.34782		OF_34	2.57706	2.48692
				OF_35	-0.310287	2.0265		OF_35	0.685327	1.50042
				OF_36	0.666881	1.48346		OF_36	0.175562	1.18122
				OF_37	-0.30891	2.66018		OF_37	0.655743	0.801987
				OF_38	0.0968393	1.68663		OF_38	0.566315	2.42845
				NOF_39	2.05603	-0.157493		NOF_39	-0.143273	-0.0450857
				NOF_3	1.35848	-0.261893		NOF_3	-0.132261	-0.47372
				NOF_40	3.87494	-0.0562804		NOF_40	-0.185965	0.0128514
				NOF_41	1.92848	-0.0455021		NOF_41	1.27778	1.34303
				NOF_42	2.75108	0.0316757		NOF_42	-0.117301	0.063997
				NOF_43	1.73778	-0.176601		NOF_43	0.00408293	-0.273352
				NOF_44	0.937621	-0.305685		NOF_44	-0.259658	-0.113809
				NOF_45	0.744559	-0.254224		NOF_45	-0.259224	-0.0243735
				NOF_46	1.75444	-0.216171		NOF_46	-0.249648	-0.12179
				NOF_47	0.677823	0.0104381		NOF_47	-0.322741	-0.0466173
				NOF_48	0.907691	-0.0411243		NOF_48	-0.232632	-0.0815773
				NOF_49	1.35619	-0.240222		NOF_49	-0.0408484	-1.0293
				NOF_50	2.33373	-0.138792		NOF_50	-0.24406	-0.117308
				NOF_51	1.58166	-0.151143		NOF_51	-0.224599	-0.0793467
				NOF_52	1.17379	-0.272358		NOF_52	-0.238599	-0.124516
				NOF_53	1.09246	-0.274727		NOF_53	-0.191024	-0.231382
				NOF_54	2.426	-0.166508		NOF_54	-0.218798	-0.106474
				NOF_55	0.784937	-0.27981		NOF_55	-0.289313	-0.126861
				NOF_56	1.03605	-0.319487		NOF_56	-0.275724	-0.0319197
				NOF_57	0.817938	-0.269897		NOF_57	-0.208694	-0.0748915
				NOF_58	0.422221	-0.128902		NOF_58	-0.259262	-0.0491324
				NOF_59	1.21758	-0.271681		NOF_59	-0.217429	-0.0848582
				NOF_60	1.00789	-0.288138		NOF_60	-0.147415	-0.136435
				NOF_61	2.19926	-0.183284		NOF_61	-0.265201	-0.172457
				NOF_62	1.73131	-0.037189		NOF_62	-0.229742	-0.0690155
				NOF_63	1.02657	-0.27294		NOF_63	0.00908904	-0.254108
				NOF_64	0.877845	-0.241657		NOF_64	-0.272751	-0.0895034
				NOF_65	1.73949	-0.179215		NOF_65	-0.198689	-0.175436
				NOF_66	2.05377	-0.20672		NOF_66	-0.311914	-0.100535
				NOF_67	0.817614	-0.238997		NOF_67	-1.73095	4.07857
				NOF_68	1.5032	-0.258988		NOF_68	-0.25327	-0.122487
				NOF_69	1.13763	-0.238606		NOF_69	-0.259594	-0.104131
				NOF_70	2.35806	-0.171258		NOF_70	-0.165584	-0.448484
				NOF_71	1.78288	-0.192138		NOF_71	-0.243239	-0.145503
				NOF_72	1.01498	-0.263774		NOF_72	-0.16379	-0.0590477
				NOF_73	0.887054	-0.272446		NOF_73	-0.254895	0.00312631
				NOF_74	1.22787	-0.268557		NOF_74	-0.284776	-0.128085
				NOF_75	1.00499	-0.283968		NOF_75	-0.147314	0.65796
				NOF_76	1.24679	-0.269089		NOF_76	-0.278374	-0.126297
				NOF_77	0.622782	-0.005811		NOF_77	-0.248878	0.0244529
				NOF_78	0.738534	-0.28458		NOF_78	0.166901	-1.40756
				NOF_79	1.35145	-0.275879		NOF_79	-0.266961	-0.0776336
				NOF_80	0.900074	-0.179441		NOF_80	-0.212503	-0.0982433
				NOF_81	2.98937	-0.131502		NOF_81	-0.273309	-0.13634
				NOF_82	1.25389	-0.213447		NOF_82	-0.0654846	0.561946
				OF_83	3.55192	-0.0995973		OF_83	-0.223079	-0.0961685
				OF_84	3.62389	-0.207581		OF_84	-0.225239	-0.0678819
				OF_85	3.79631	-0.121854		OF_85	-0.259634	-0.115467
				OF_86	1.37689	0.496215		OF_86	1.38876	0.338166
				OF_87	3.44591	-0.122106		OF_87	0.790382	-0.228226
				OF_88	4.39984	-0.069726		OF_88	-0.17382	0.237211
				OF_89	4.49774	-0.118305		OF_89	-0.24689	-0.126331
				OF_90	3.81637	-0.133073		OF_90	-0.249736	0.0153594
				OF_91	3.4567	-0.102688		OF_91	0.484416	-0.16757
				OF_92	3.15993	-0.173457		OF_92	-0.233846	-0.0702278
				OF_93	4.11433	-0.100269		OF_93	0.0451962	-0.471325
				OF_94	3.41032	-0.157414		OF_94	-0.360823	-0.00583092
				OF_10	3.72151	-0.281184		OF_10	0.819013	-0.370912
				OF_11	3.83387	-0.290753		OF_11	-0.153776	-0.121461
				OF_12	4.12118	-0.27371		OF_12	0.938689	1.06951
				OF_13	2.40786	-0.314909		OF_13	0.0156168	-0.608023
				OF_14	3.68157	-0.217392		OF_14	-0.134484	-0.380899
				NOF_15	1.91011	-0.295214		NOF_15	-0.233962	-0.288421
				NOF_16	1.74902	-0.279598		NOF_16	-0.296893	-0.0546999
				NOF_17	2.1981	-0.277463		NOF_17	-0.300648	-0.12501
				NOF_18	2.93756	-0.21118		NOF_18	-1.02625	0.386424
				NOF_1	3.56346	-0.18361		NOF_1	1.19238	0.211134
				NOF_2	2.6055	-0.255488		NOF_2	-0.263911	-0.137869
				NOF_3	2.96592	-0.227566		NOF_3	-0.262153	-0.0867557
				NOF_4	2.98416	-0.230659		NOF_4	-0.266353	-0.0333057
				NOF_5	2.49139	-0.172538		NOF_5	-0.275024	-0.111216
				NOF_6	3.57724	-0.18843		NOF_6	-0.291484	-0.080174
				OF_7	3.06445	-0.252488		OF_7	-0.121427	-0.203806
				OF_8	3.16565	-0.237409		OF_8	-0.236436	-0.170245
				OF_9	3.42542	-0.303216		OF_9	-0.29103	-0.0819693
				NOF_11	0.999075	-0.120231		NOF_11	-0.170093	0.005345
				NOF_12	2.06535	-0.212121		NOF_12	-0.208376	-0.0775867
				NOF_13	1.62781	-0.160118		NOF_13	0.0574474	0.0708497
				NOF_14	0.874106	-0.109669		NOF_14	-0.17619	-0.0239907
				NOF_15	0.463105	-0.254317		NOF_15	-0.193732	-0.0304134
				NOF_16	1.30472	-0.234382		NOF_16	0.176447	0.102221
				NOF_17	1.41001	-0.171793		NOF_17	-0.191257	-0.0637559
				NOF_18	1.44024	-0.21323		NOF_18	-0.262488	-0.0699154
				NOF_1	0.874106	-0.109669		NOF_1	-0.17619	-0.0239907
				NOF_2	0.999075	-0.120231		NOF_2	-0.170093	0.005345
				NOF_3	2.06535	-0.212121		NOF_3	-0.208376	-0.0775867
				NOF_4	0.874106	-0.109669		NOF_4	-0.17619	-0.0239907
				NOF_5	1.62781	-0.160118		NOF_5	0.0574474	0.0708497
				NOF_6	1.68802	-0.237664		NOF_6	-0.154428	-0.046826
				OF_100	3.24023	-0.424172		OF_100	-0.134949	-0.31377
				OF_101	3.06308	-0.270235		OF_101	-0.0939843	-0.196633
				OF_102	-0.144604	-0.160406		OF_102	-0.0979197	-0.432755
				OF_103	2.62433	-0.203541		OF_103	-0.190085	-0.238498
				OF_104	2.41612	-0.219788		OF_104	-0.228314	-0.139168
				OF_105	2.40754	-0.223127		OF_105	-0.244077	-0.104757
				OF_106	1.90259	-0.220366		OF_106	-0.0880987	-0.402204
				OF_107	0.713982	-0.0434168		OF_107	-0.117051	-0.149856
				OF_108	1.96234	-0.191505		OF_108	2.06215	2.73688
				NOF_109	1.01399	-0.231995		NOF_109	-0.260532	-0.173627
				OF_10	2.70401	-0.323782		OF_10	-0.200133	-0.229501
				OF_110	1.48609	-0.27243		OF_110	-0.22817	-0.136514
				OF_111	1.31494	-0.312697		OF_111	-0.159691	0.332801
				OF_112	2.24648	-0.158593		OF_112	0.546968	-0.211106
				OF_113	2.45918	-0.119731		OF_113	-0.110072	-0.210446
				OF_114	2.15748	-0.0971127		OF_114	1.33808	-0.311117
				OF_115	3.97878	0.185651		OF_115	0.514079	-0.68768
				OF_116	4.26484	0.32937		OF_116	0.0257164	-0.370399
				OF_117	3.73551	0.285421		OF_117	-0.165747	-0.0693633
				OF_118	4.10492	0.266768		OF_118	1.06049	0.738065
				OF_119	4.13895	0.137649		OF_119	-0.050728	-0.17734
				OF_11	2.00465	-0.364171		OF_11	-0.203617	-0.199888
				OF_120	0.34511	0.168666		OF_120	-0.107154	0.107957
				OF_121	1.04203	-0.180608		OF_121	-0.0564809	0.180267
				OF_122	1.26363	-0.142414		OF_122	-0.182114	-0.0176993
				OF_123	1.60599	-0.441545		OF_123	-0.155397	-0.193013
				OF_124	2.01451	-0.345681		OF_124	-0.152688	-0.292793
				OF_125	1.65979	-0.28508		OF_125	-0.0486878	-0.283314
				OF_126	1.6324	-0.309916		OF_126	0.181935	-0.603701
				OF_127	1.72851	-0.299987		OF_127	-0.129351	-0.310881
				OF_128	1.5706	-0.318643		OF_128	-0.28418	-0.368355
				OF_129	1.65934	-0.398054		OF_129	-0.140156	-0.281921
				OF_12	2.16466	-0.386779		OF_12	-0.257086	-0.428411
				OF_130	2.05757	-0.393808		OF_130	5.47736	0.0947041
				NOF_131	2.93237	-0.114568		NOF_131	-0.215927	-0.0376538
				NOF_132	1.93895	-0.155231		NOF_132	-0.226318	-0.100351
				NOF_133	2.4624	-0.117412		NOF_133	0.0447427	-0.360148
				NOF_134	3.19757	-0.0431703		NOF_134	-0.139138	-0.081945
				NOF_135	3.4007	-0.0502083		NOF_135	-0.278647	-0.0273396
				NOF_136	3.74792	-0.0319286		NOF_136	0.0939352	-0.224268
				NOF_137	3.45508	-0.0749775		NOF_137	0.233707	-0.283624
				NOF_138	2.86691	-0.0803471		NOF_138	-0.161441	-0.0643789
				NOF_139	3.16406	-0.0736335		NOF_139	-0.224853	-0.109418
				OF_13	2.40267	-0.32021		OF_13	-0.300394	-0.294635
				NOF_140	3.19173	-0.0524547		NOF_140	-0.262027	-0.0985778
				NOF_141	2.18501	-0.0921013		NOF_141	0.82416	0.389748
				NOF_142	2.54564	-0.0907615		NOF_142	-0.142801	-0.267716
				OF_143	1.0632	0.00489738		OF_143	0.0986769	0.773522
				OF_144	2.14922	-0.105809		OF_144	1.83589	0.974318
				OF_145	1.42466	-0.0242389		OF_145	3.90087	0.7419
				OF_146	1.43725	0.232164		OF_146	-0.243414	-0.0472575
				OF_147	1.02535	0.410527		OF_147	-0.0729851	0.120755
				OF_148	1.45029	0.04135		OF_148	-0.19609	-0.0704495
				OF_149	1.6645	-0.0583587		OF_149	0.11877	-0.0699273
				OF_14	1.49478	-0.15402		OF_14	0.0481357	-0.40086
				OF_150	1.07122	-0.0461497		OF_150	0.0135851	0.25618
				OF_151	3.19979	-0.222213		OF_151	-0.276283	-0.174975
				OF_152	1.66889	-0.382649		OF_152	-0.200415	-0.11403
				OF_153	0.0193439	-0.169309		OF_153	0.397591	-0.296652
				OF_154	0.0500753	-0.225356		OF_154	1.3759	-0.178513
				OF_155	0.582815	-0.18434		OF_155	0.420288	-0.412718
				OF_156	0.134376	0.989542		OF_156	0.908166	0.539052
				OF_15	1.73124	-0.318069		OF_15	-0.246384	-0.14303
				OF_16	1.72041	-0.329792		OF_16	-0.261141	-0.287526
				NOF_177	0.84881	-0.38848		NOF_177	-0.198494	-0.0664119
				NOF_178	0.789393	-0.336432		NOF_178	0.385125	-0.568801
				NOF_179	0.648285	-0.305938		NOF_179	-0.0177824	-0.256517
				OF_180	1.18556	-0.312325		OF_180	0.664445	-0.302621
				OF_181	1.16425	-0.284023		OF_181	-0.03328	-0.00519577
				OF_182	1.12853	-0.325942		OF_182	-0.249556	-0.111349
				OF_183	0.444178	-0.338167		OF_183	-0.205211	-0.0585708
				OF_184	0.69369	-0.277062		OF_184	-0.209845	-0.0465627
				OF_185	1.26812	-0.268287		OF_185	-0.0334871	-0.458459
				OF_186	1.52352	-0.313284		OF_186	-0.195959	-0.296664
				OF_187	1.4658	-0.248325		OF_187	0.593026	0.827745
				OF_188	1.93967	-0.304782		OF_188	-0.186086	-0.36172
				OF_189	1.57777	-0.30785		OF_189	-0.231226	-0.280737
				OF_190	1.71155	-0.388365		OF_190	-0.190817	-0.217334
				OF_191	2.64619	-0.285763		OF_191	-0.244505	-0.151898
				OF_1	2.84752	-0.331587		OF_1	-0.249315	-0.159712
				OF_22	1.61574	-0.273486		OF_22	-0.024563	-0.257014
				OF_23	1.91907	-0.282167		OF_23	-0.224359	-0.0976236
				OF_24	1.7647	-0.286345		OF_24	0.204809	-0.536718
				OF_25	2.46481	-0.198382		OF_25	-0.218954	-0.054238
				OF_26	3.22535	-0.136471		OF_26	-0.289643	-0.0846921
				OF_27	4.21807	0.0271241		OF_27	-0.151099	-0.174381
				NOF_28	2.95772	-0.108358		NOF_28	-0.260017	-0.247342
				NOF_29	2.41344	-0.160446		NOF_29	-0.277853	-0.0775645
				OF_2	1.82483	-0.395209		OF_2	-0.171166	-0.147432
				OF_30	1.89602	-0.302267		OF_30	-0.138547	-0.302389
				OF_31	1.85271	-0.281193		OF_31	-0.0602553	-0.304751
				NOF_32	1.20903	-0.242878		NOF_32	-0.0255948	-0.316488
				OF_33	1.20227	-0.22843		OF_33	-0.0939364	-0.203068
				OF_34	1.82156	-0.281087		OF_34	-0.219239	-0.329121
				OF_35	1.97134	-0.292982		OF_35	0.351465	-0.300172
				OF_36	1.67721	0.0103038		OF_36	-0.0239203	-0.265902
				OF_37	1.68168	0.0122652		OF_37	0.125859	-0.170431
				OF_38	2.4622	0.0462695		OF_38	-0.170392	-0.361372
				OF_39	1.60293	0.016585		OF_39	-0.126914	-0.27645
				OF_3	2.20244	-0.258637		OF_3	-0.210109	-0.165648
				OF_40	1.26702	-0.230507		OF_40	-0.0130476	-0.382338
				OF_41	1.20534	-0.231254		OF_41	0.444726	-0.274095
				OF_42	1.79183	-0.214872		OF_42	-0.220129	-0.223496
				OF_43	1.89144	-0.222394		OF_43	-0.206206	-0.185385
				OF_44	1.90211	-0.232101		OF_44	-0.163675	-0.17489
				OF_45	1.94131	-0.222472		OF_45	-0.206589	-0.352346
				OF_46	2.95459	-0.140773		OF_46	-0.127913	-0.308936
				OF_47	2.85235	-0.136212		OF_47	-0.314077	-0.448531
				OF_48	1.46587	-0.234609		OF_48	-0.13635	-0.439836
				OF_49	2.94835	-0.139177		OF_49	-0.118645	-0.46288
				OF_4	1.6498	-0.30266		OF_4	-0.0601573	-0.249334
				NOF_58	3.9056	0.0177161		NOF_58	-0.20046	-0.0748267
				NOF_59	2.70702	-0.0923819		NOF_59	-0.161789	0.0612096
				OF_5	2.08868	-0.353208		OF_5	0.0562587	-0.904073
				NOF_60	3.58167	-0.038027		NOF_60	0.131094	-0.367967
				OF_61	6.75343	3.02631		OF_61	2.29486	-0.918144
				OF_62	4.33126	1.32736		OF_62	1.09376	-0.977428
				OF_63	2.95055	-0.218537		OF_63	0.819679	-0.277048
				OF_64	2.52183	-0.211799		OF_64	0.216692	-0.091569
				OF_65	1.56204	-0.338604		OF_65	0.204043	-0.25448
				OF_66	1.89723	-0.202272		OF_66	0.247688	-0.352693
				OF_67	1.56485	-0.297491		OF_67	0.111304	-0.728735
				NOF_68	2.41256	-0.121775		NOF_68	-0.0900377	-0.03703
				NOF_69	3.1469	-0.04286		NOF_69	-0.106479	0.0950484
				OF_6	1.78032	-0.320519		OF_6	0.742952	0.271683
				OF_70	2.6205	-0.0425574		OF_70	-0.0884008	0.180394
				OF_71	1.97774	-0.21662		OF_71	-0.197181	-0.319603
				OF_72	1.68082	-0.192368		OF_72	-0.0711776	-0.26706
				OF_73	1.74041	-0.185897		OF_73	-0.140141	-0.315934
				OF_74	0.594071	-0.278796		OF_74	-0.0654695	-0.29118
				OF_7	1.68136	-0.36714		OF_7	-0.173058	-0.223837
				OF_82	6.03539	0.157215		OF_82	-2.60243	1.85942
				OF_83	3.67055	0.35584		OF_83	0.253783	1.50724
				OF_84	3.43343	-0.350113		OF_84	-0.145743	-0.114741
				OF_85	3.02032	-0.310956		OF_85	-0.215784	-0.145659
				OF_86	2.9395	-0.306038		OF_86	-0.22278	-0.140369
				OF_87	4.10793	-0.395878		OF_87	-0.146659	-0.295964
				OF_88	4.35907	-0.354582		OF_88	-0.228845	-0.218708
				OF_89	4.14304	-0.326053		OF_89	-0.233022	-0.156316
				OF_8	2.29973	-0.2558		OF_8	-0.123049	-0.29213
				OF_90	3.67559	-0.224581		OF_90	-0.363729	-0.0214524
				OF_91	3.1244	-0.287234		OF_91	-0.249171	-0.137758
				OF_92	3.82065	-0.236128		OF_92	-0.240902	-0.0920963
				OF_93	4.15476	-0.420137		OF_93	-0.198309	-0.12652
				OF_94	3.80697	-0.368058		OF_94	-0.229032	-0.190624
				OF_95	3.6791	-0.367598		OF_95	2.44422	-2.28997
				OF_96	3.8817	-0.404519		OF_96	-0.253605	-0.178139
				OF_97	4.1529	-0.294212		OF_97	-0.265959	-0.127916
				OF_98	4.03757	-0.244048		OF_98	-0.233267	-0.141286
				OF_99	3.41167	-0.46848		OF_99	-0.180049	-0.321981
				OF_9	2.23058	-0.27965		OF_9	-0.232033	-0.216009
				OF_10	2.01412	-0.0607915		OF_10	-0.172923	-0.0368978
				OF_11	2.43307	-0.242061		OF_11	-0.253348	-0.164937
				OF_12	2.35963	-0.288815		OF_12	-0.0871041	-0.807659
				OF_13	2.33159	-0.263223		OF_13	-0.253256	-0.14186
				OF_14	2.47025	-0.283816		OF_14	-0.215621	-0.12794
				OF_15	2.55434	-0.315648		OF_15	-0.256136	-0.144544
				NOF_16	1.52803	-0.235036		NOF_16	-0.0395744	-0.90172
				OF_17	2.95869	-0.269791		OF_17	-0.254189	-0.142848
				OF_18	2.64978	-0.251413		OF_18	-0.240211	-0.10711
				OF_19	2.57825	-0.274519		OF_19	-0.200307	-0.0857171
				OF_1	-0.685727	-0.0992025		OF_1	0.0106467	-0.406402
				OF_20	2.75901	-0.131832		OF_20	-0.225083	-0.13418
				OF_21	2.70536	-0.138602		OF_21	-0.225075	-0.13838
				OF_22	3.78208	0.00430753		OF_22	-0.254882	-0.114089
				OF_23	3.82316	0.00912598		OF_23	-0.250667	-0.117346
				OF_24	2.86205	-0.14866		OF_24	-0.275931	-0.0843787
				OF_25	2.83742	-0.152913		OF_25	-0.270906	-0.0991169
				NOF_26	1.63766	-0.109357		NOF_26	-0.259285	-0.0692124
				NOF_27	2.09436	-0.030272		NOF_27	-0.218218	-0.359157
				NOF_28	2.39652	-0.067639		NOF_28	-0.21371	-0.0274015
				NOF_29	2.281	-0.230767		NOF_29	-0.299767	-0.0736146
				OF_2	-0.216137	-0.103262		OF_2	0.0443307	-0.327159
				NOF_30	2.40582	-0.115968		NOF_30	-0.298876	-0.111832
				NOF_31	2.10677	-0.113222		NOF_31	-0.231424	-0.0780255
				NOF_32	1.26694	-0.188011		NOF_32	1.44351	1.14726
				NOF_33	1.36738	-0.156113		NOF_33	-0.2424	-0.025615
				NOF_34	1.08335	-0.0686678		NOF_34	0.647932	-0.0647198
				NOF_35	1.47754	-0.114018		NOF_35	-0.255614	-0.0451085
				NOF_36	1.47443	-0.211458		NOF_36	-0.269412	-0.105885
				NOF_37	2.0736	-0.288512		NOF_37	-0.161939	-0.0561128
				NOF_38	1.43415	-0.159244		NOF_38	-0.279239	-0.154498
				NOF_39	2.47008	-0.122702		NOF_39	-0.279194	-0.133068
				OF_3	0.228515	-0.166352		OF_3	0.140484	-0.391412
				NOF_40	2.13714	-0.275627		NOF_40	-0.195133	-0.150857
				OF_41	1.99482	-0.124263		OF_41	-0.282204	-0.0257205
				OF_42	2.2577	-0.105661		OF_42	-0.258763	0.000563335
				NOF_43	2.36916	-0.272569		NOF_43	-0.276708	-0.0684461
				OF_44	3.92854	-0.0948966		OF_44	-0.409209	-0.0209674
				OF_45	4.81716	-0.0590807		OF_45	-0.269889	-0.0966979
				OF_46	5.12893	-0.0735707		OF_46	-0.27067	-0.0809049
				OF_47	1.25771	0.0232392		OF_47	1.76022	-0.276717
				NOF_48	2.50929	-0.217494		NOF_48	-0.235887	-0.142545
				OF_49	2.74894	-0.213559		OF_49	-0.273206	-0.116643
				OF_4	0.0463661	-0.0783372		OF_4	0.0940242	-0.436488
				NOF_50	2.46353	-0.20946		NOF_50	-0.269836	-0.112162
				OF_51	2.74588	-0.22478		OF_51	-0.246635	-0.144933
				OF_5	-0.171246	-0.0631367		OF_5	0.0318753	-0.287884
				OF_6	-0.524003	-0.157247		OF_6	0.147193	-0.33311
				OF_7	-0.0434907	-0.174255		OF_7	1.01143	0.482198
				OF_8	2.64654	-0.236919		OF_8	-0.267167	-0.114259
				OF_9	2.51334	-0.246464		OF_9	-0.261599	-0.168233
				NOF_10	1.55184	-0.197082		NOF_10	-0.261549	-0.138635
				NOF_18	2.18481	-0.233508		NOF_18	-0.62336	0.0244177
				NOF_19	2.36464	-0.215621		NOF_19	-0.513404	-0.0488746
				NOF_1	1.9109	-0.331029		NOF_1	-0.310715	-0.0897016
				NOF_20	2.65094	-0.133854		NOF_20	-0.840626	0.120136
				NOF_21	2.97932	-0.229207		NOF_21	-0.411852	0.0217677
				NOF_22	2.14297	-0.15383		NOF_22	-0.761196	-0.0507647
				NOF_23	2.33688	-0.16363		NOF_23	-0.475122	-0.0762131
				NOF_2	2.3213	-0.223108		NOF_2	-0.304378	-0.161291
				NOF_32	2.51512	-0.241196		NOF_32	-0.1985	-0.0149715
				NOF_33	1.55404	-0.192453		NOF_33	-0.156388	0.0541431
				NOF_34	2.0705	-0.169169		NOF_34	-0.235301	-0.118663
				NOF_35	1.60294	-0.0818757		NOF_35	-0.161422	-0.00414649
				NOF_36	4.705	-0.17584		NOF_36	-0.325633	-0.138399
				NOF_3	2.28181	-0.136081		NOF_3	0.178798	0.387099
				OF_41	2.60376	-0.280256		OF_41	0.000485266	-0.306468
				OF_42	3.60308	-0.185989		OF_42	-0.284516	-0.143146
				OF_43	2.90433	-0.113726		OF_43	0.952854	-0.149587
				OF_44	3.48563	-0.217546		OF_44	-0.227274	-0.0229601
				OF_45	3.77982	-0.157682		OF_45	-0.254674	-0.121888
				OF_46	4.19334	0.0208763		OF_46	-0.272847	-0.183132
				OF_47	3.39285	-0.158036		OF_47	-0.0931771	-0.0984657
				NOF_4	2.17821	-0.1564		NOF_4	-0.286355	-0.12318
				NOF_50	0.52066	-0.0952681		NOF_50	1.80349	-0.382511
				NOF_51	0.595597	-0.116542		NOF_51	-0.0729758	-0.173541
				NOF_52	0.841449	-0.133365		NOF_52	0.0145181	-1.04852
				NOF_53	0.886792	-0.116792		NOF_53	-0.0474257	-0.762102
				NOF_57	0.858802	-0.113869		NOF_57	-0.243575	-0.0231517
				NOF_58	1.40306	-0.053428		NOF_58	-0.272833	0.0703838
				NOF_59	2.16917	-0.00579046		NOF_59	-0.214085	0.0389782
				NOF_5	1.80756	-0.323796		NOF_5	-0.25146	-0.0562576
				NOF_60	1.09301	-0.0997807		NOF_60	-0.233057	-0.0888472
				NOF_61	0.795634	0.00761575		NOF_61	-0.151275	0.141959
				NOF_62	0.640875	-0.11064		NOF_62	-0.208215	-0.160429
				NOF_63	1.00728	-0.112579		NOF_63	0.0639312	-0.10684
				NOF_64	1.24603	-0.00578919		NOF_64	-1.70649	1.13101
				NOF_65	1.59152	-0.0223364		NOF_65	-0.224115	-0.107885
				NOF_66	1.02444	-0.136856		NOF_66	-0.268458	-0.0399601
				NOF_67	0.435255	-0.10264		NOF_67	-0.152235	-0.00307901
				NOF_68	2.14662	-0.0859064		NOF_68	-0.154014	0.0447228
				NOF_69	1.22789	-0.0928017		NOF_69	-0.294922	-0.0944852
				NOF_6	1.17664	-0.134933		NOF_6	0.109492	-0.235578
				OF_70	2.42231	-0.232898		OF_70	-0.259569	-0.152324
				OF_71	-0.383864	1.76573		OF_71	0.273521	0.824155
				OF_72	0.638809	1.51561		OF_72	0.440941	1.17855
				OF_73	0.425543	1.65062		OF_73	0.274577	1.16299
				OF_74	3.59847	-0.055406		OF_74	0.268879	0.314854
				NOF_75	2.37137	-0.186609		NOF_75	-0.578229	0.168734
				NOF_76	2.48566	-0.164398		NOF_76	-0.468718	-0.052544
				NOF_77	2.4358	-0.186063		NOF_77	-0.272818	-0.106226
				NOF_78	1.61621	-0.237644		NOF_78	0.137191	-0.368909
				NOF_79	2.16766	-0.20907		NOF_79	-0.328	-0.0296184
				NOF_7	1.10763	-0.20471		NOF_7	-0.238593	-0.109352
				NOF_80	3.34411	-0.117873		NOF_80	-0.530516	-0.0222207
				NOF_81	2.44666	-0.178714		NOF_81	-0.305317	-0.129078
				NOF_82	2.67646	-0.156273		NOF_82	-0.637081	0.0187398
				NOF_83	2.79349	-0.0957769		NOF_83	-0.67797	0.00833532
				NOF_84	3.91508	-0.0598906		NOF_84	-0.101955	-0.112822
				NOF_85	1.34592	-0.219891		NOF_85	-0.616559	0.100577
				NOF_86	1.97546	-0.171444		NOF_86	-0.682309	-0.198038
				NOF_87	4.08847	-0.0785849		NOF_87	-0.558973	-0.0478855
				OF_88	4.0428	-0.103778		OF_88	-0.372242	-0.574865
				NOF_89	2.63099	-0.151662		NOF_89	-1.84231	0.951817
				NOF_8	1.31704	-0.179211		NOF_8	-0.248108	-0.0991857
				NOF_90	2.83582	-0.128417		NOF_90	-1.8763	0.972512
				NOF_91	2.04835	-0.161374		NOF_91	-0.423341	-0.0510059
				NOF_92	2.85227	-0.131062		NOF_92	-0.637389	-0.0169081
				OF_93	3.58379	-0.151013		OF_93	-0.204291	-0.078798
				OF_94	3.01765	-0.178616		OF_94	-0.251564	-0.158892
				OF_95	3.14567	-0.210627		OF_95	-0.170021	-0.158129
				OF_96	2.92851	-0.17926		OF_96	-0.220525	-0.135593
				OF_97	3.60077	-0.153967		OF_97	-0.254558	-0.085942
				OF_98	3.52246	-0.14817		OF_98	-0.276835	-0.126743
				NOF_9	1.0157	-0.218045		NOF_9	-0.191367	-0.0895744
				NOF_10	0.771293	-0.236223		NOF_10	1.02856	0.0536622
				NOF_11	0.781179	-0.249623		NOF_11	-0.250782	-0.340286
				NOF_12	0.824525	-0.245229		NOF_12	-0.14345	-0.0826917
				OF_13	1.5222	-0.241581		OF_13	-0.253475	-0.0740876
				OF_14	3.216	-0.115528		OF_14	-0.234646	0.00113596
				OF_15	1.61826	-0.0932358		OF_15	-0.177873	-0.0262603
				OF_16	2.68238	-0.108633		OF_16	-0.274593	-0.0242821
				OF_17	1.82086	-0.161447		OF_17	-0.255534	-0.0966778
				OF_18	2.8282	-0.0150822		OF_18	-0.161083	-0.0289856
				OF_19	2.82671	-0.0395511		OF_19	-0.174634	-0.0368361
				OF_20	2.69494	0.529625		OF_20	-0.0798236	0.5002
				NOF_5	1.74313	-0.173113		NOF_5	-0.218002	-0.111666
				OF_6	3.7791	-0.0426257		OF_6	-0.247943	-0.556844
				NOF_7	3.43371	-0.103078		NOF_7	-0.217649	-0.0832578
				OF_8	3.74425	-0.0716626		OF_8	-0.0537096	0.138226
				NOF_9	1.02754	-0.222836		NOF_9	-0.135266	-0.261149

## Sheet: Supplementary Fig. 3f
Functional gene type (SEED level 1)	NOF abundance	SD (NOF)	OF abundance	SD (OF)
Protein Metabolism	70.1271	28.8483	77.5118	45.7018
Carbon Metabolism	20.7207	7.18732	23.8063	13.282
Amino Acids and Derivatives	18.1726	8.26663	23.3616	19.936
Cofactors, Vitamins, Prosthetic Groups, Pigments	17.8171	8.71425	23.9631	22.7494
Miscellaneous	14.792	6.89683	18.2378	14.6467
Virulence	14.5608	5.39866	14.1234	5.89802
RNA Metabolism	11.8805	4.93331	14.3113	11.317
Respiration	11.2176	4.67767	12.4266	7.41355
Stress Response	9.26602	4.14723	11.5695	9.9023
Nucleosides and Nucleotides	8.9622	4.1981	10.7778	8.24363
DNA Metabolism	7.08425	3.2237	8.76879	6.82719
Clustering-based subsystems	6.63076	2.92934	8.45512	7.11893
Phages, Prophages, Transposable elements	4.93802	8.95481	1.2717	5.40466
Fatty Acids, Lipids, and Isoprenoids	4.69406	2.29883	5.69381	4.62304
Metabolite damage and its repair or mitigation	3.47066	1.44041	4.41118	3.68744
Regulation and Cell signaling	3.27698	1.49843	4.44249	4.39751
Cell Wall and Capsule	2.99121	1.6652	4.61193	5.76537
Cell Division and Cell Cycle	2.592	1.20932	3.20719	2.26943
Cell Division	1.76083	0.742687	2.69627	3.4735
Sulfur Metabolism	1.75305	0.886575	2.35095	2.46386
Phosphorus Metabolism	1.56799	0.718979	1.97944	1.87559

## Sheet: Supplementary Fig. 4abc
Supplementary Fig. 4a				Supplementary Fig. 4b				Supplementary Fig. 4c
ARG type	NOF	OF		Risk ARG type	NOF	OF		MRG type	NOF	OF
vancomycin	0.616884	0.395414		beta-lactam	0.0123546	0.00372334		Arsenic(As)	1.03502	1.57606
multidrug	0.116244	0.302341		aminoglycoside	0.00609531	0.0162238		Iron(Fe)	0.140895	0.116238
bacitracin	0.0326754	0.0715584		trimethoprim	0.00422937	0.00498977		multimetal	0.109111	0.255508
beta-lactam	0.0172624	0.0158852		multidrug	0.000716021	0.00869445		Chromium(Cr)	0.0716297	0.144407
aminoglycoside	0.012626	0.0358518		tetracycline	0.000604422	0.00430168		Copper(Cu)	0.0616517	0.121655
MLS	0.0112143	0.0266068		chloramphenicol	0.00059371	0.00680817		Silver(Ag)	0.0183629	0.0184541
rifamycin	0.00970282	0.0100047		MLS	0.000278746	0.00396713		Zinc(Zn)	0.0133362	0.0288548
tetracycline	0.00943774	0.0363257		vancomycin	3.54406e-05	3.0168e-05		Mercury(Hg)	0.00485533	0.0164613
fosmidomycin	0.00842424	0.00926691		unclassified	3.47284e-05	3.10096e-05		Gold(Au)	0.00229649	0.00223299
trimethoprim	0.00771942	0.00819786		bacitracin	1.33331e-05	1.33574e-05		Vanadium(V)	0.00141343	0.00192253
sulfonamide	0.00227879	0.048184		quinolone	0	0.000201445		Nickel(Ni)	0.00123467	0.00200405
chloramphenicol	0.00194288	0.0177185						Selenium(Se)	0.00102712	0.0117713
quinolone	0.00146699	0.0016018						Aluminium(Al)	0.000887144	0.00276823
kasugamycin	0.000484342	0.00613243						Lead(Pb)	0.00079207	0.0031132
Others	0.0178616	0.0632563						Cobalt(Co)	0.000696816	0.000504821
								Others	0.00138804	0.0137892

## Sheet: Supplementary Fig. 4def
Supplementary Fig. 4d				Supplementary Fig. 4e				Supplementary Fig. 4f
ARG subtype	NOF	OF		Risk ARG subtype	NOF	OF		MRG subtype	NOF	OF
aminoglycoside__aac(2')-I	0.000905412	0.00176516		aminoglycoside__aadA	0.00404723	0.00703535		Arsenic(As)__acr3	0.269358	0.563512
aminoglycoside__aac(3)-I	0.0010788	0.000757214		aminoglycoside__aph(3')-I	0.000965412	0.000731482		Arsenic(As)__aioA	0.0272137	0.0293785
aminoglycoside__aadA	0.0053009	0.0135799		aminoglycoside__aph(6)-I	0.000612952	0.00215738		Arsenic(As)__arrA	0.00391163	0.019029
aminoglycoside__ant(2'')-I	0.000118668	0.0035532		aminoglycoside__aac(6')-I	0.00015469	0.000387297		Arsenic(As)__arsB	0.00554455	0.0309443
aminoglycoside__aph(3')-I	0.00109539	0.000661646		aminoglycoside__aadE	0.000149006	0.00071775		Arsenic(As)__arsC1	0.0338636	0.0599148
aminoglycoside__aph(3'')-I	0.000918875	0.00437305		aminoglycoside__aph(3''')-III	0.000118105	0.000321624		Arsenic(As)__arsC2	0.135406	0.173693
aminoglycoside__aph(6)-I	0.000948324	0.00406115		aminoglycoside__aac(3)-II	4.56227e-05	0.000116436		Arsenic(As)__arsC3	0.000848803	0.00997231
bacitracin__bacA	0.0322698	0.0709673		aminoglycoside__ant(2'')-I	2.28715e-06	0.000244679		Arsenic(As)__arsH	0.0431964	0.0943275
beta-lactam__LRA-3	0.00102085	0.000454263		bacitracin__bacA	1.33331e-05	1.33465e-05		Arsenic(As)__arsI	0.0415349	0.0330563
beta-lactam__TEM-1	0.00679855	0.00160094		beta-lactam__TEM-1	0.00988331	0.00542401		Arsenic(As)__arsM	0.330835	0.303153
beta-lactam__TEM-102	0.00166917	3.22155e-06		beta-lactam__TEM-169	0.00222131	0.00117151		Arsenic(As)__arsP	0.0179946	0.0730385
beta-lactam__TEM-178	0.00115722	0.000144648		beta-lactam__CMY-4	7.93649e-05	6.75047e-05		Arsenic(As)__arsR1	0.00648739	0.0111623
beta-lactam__TEM-187	0.000695835	8.59872e-05		beta-lactam__penA	3.887e-05	0.000691686		Arsenic(As)__arsR2	0.0814644	0.0674487
beta-lactam__TEM-197	0.00123997	0.000100713		beta-lactam__IMP-4	2.3609e-05	1.85689e-05		Arsenic(As)__arsR3	0.0129854	0.0401571
chloramphenicol__floR	0.000220732	0.00511803		beta-lactam__SHV	2.30866e-05	2.81626e-05		Arsenic(As)__arsR4	0.00589495	0.00470172
fosfomycin__fosB	0.000667495	0.0020765		beta-lactam__blaZ	2.20416e-05	2.57018e-05		Arsenic(As)__arsT	0.00248349	0.00208309
fosmidomycin__rosA	0.00688412	0.00464474		beta-lactam__TEM-156	2.1722e-05	1.66355e-05		Cadmium(Cd)__cadR	0.000426593	0.00961268
fosmidomycin__rosB	0.00154013	0.00462217		beta-lactam__OXA-10	1.68698e-05	5.37028e-05		Chromium(Cr)__chrA	0.00388357	0.00325689
kasugamycin__ksgA	0.000163499	0.00540415		beta-lactam__class A beta-lactamase	1.38076e-05	6.14869e-06		Chromium(Cr)__chrA1	0.00926981	0.00778829
MLS__macA	0.000405383	0.0038956		beta-lactam__CMY-2	6.78013e-06	3.01928e-06		Chromium(Cr)__chrF	0.00412255	0.00391876
MLS__macB	0.00719329	0.0115035		beta-lactam__OXA-4	0	2.50014e-05		Chromium(Cr)__chrR	0.00235036	0.00316055
MLS__mgtA	0.000596956	0.000641219		chloramphenicol__catA	0.000231426	0.000282425		Chromium(Cr)__oscA	0.00157747	0.0236648
multidrug__acrA	0.00012269	0.00209278		chloramphenicol__floR	0.000217933	0.00309472		Chromium(Cr)__recG	0.0113931	0.0579127
multidrug__acrB	0.00403828	0.0181867		chloramphenicol__catB	8.70354e-05	0.000418144		Chromium(Cr)__ruvB	0.0507834	0.103357
multidrug__emrA	0.000415699	0.00343179		chloramphenicol__cat	3.61927e-05	2.82133e-05		Copper(Cu)__actP	0.00654444	0.0063015
multidrug__emrB	0.000678314	0.00842494		chloramphenicol__cmlA	5.88176e-06	0.000134199		Copper(Cu)__copA	0.012237	0.0207138
multidrug__emrD	0.000189542	0.00285386		MLS__ermB	8.84168e-05	0.000670422		Copper(Cu)__copB	0.00278959	0.0121456
multidrug__mdfA	0.000300814	0.00388719		MLS__ermC	6.46937e-05	0.000892296		Copper(Cu)__copF	0.0111333	0.013173
multidrug__mdtB	0.0136718	0.0158371		MLS__lnuB	5.16684e-05	9.92198e-05		Copper(Cu)__copR	0.00318044	0.00768838
multidrug__mdtC	0.00699138	0.00863532		MLS__ermT	4.23734e-05	0.000158065		Copper(Cu)__ctpV	0.00559437	0.00381003
multidrug__mdtG	0.000299133	0.00241502		MLS__msrA	1.59014e-05	1.53501e-05		Copper(Cu)__CueR	0.00168909	0.0196752
multidrug__mdtH	0.000156159	0.00238656		MLS__mphB	9.05764e-06	6.98319e-05		Copper(Cu)__CusA	0.00227599	0.00204963
multidrug__mdtK	0.000262275	0.00472712		MLS__lnuA	4.71322e-06	0.000413124		Copper(Cu)__pcoA	0.00225408	0.002761
multidrug__mexB	0.00394751	0.00629866		multidrug__mdtG	0.000177489	0.000834413		Gold(Au)__gesB	0.00229138	0.00222801
multidrug__mexD	0.000385206	0.00210123		multidrug__TolC	0.000149213	0.00161368		Iron(Fe)__acn	0.102485	0.0782941
multidrug__mexE	0.000989367	0.00473147		multidrug__emrD	0.000143038	0.00126762		Iron(Fe)__bfrA	0.00585585	0.00795902
multidrug__mexF	0.0290077	0.0481847		multidrug__mdfA	8.553e-05	0.000681922		Iron(Fe)__dpsA	0.0129924	0.00980281
multidrug__mexI	0.00101427	0.00154265		multidrug__mdtL	5.75429e-05	0.000153322		Iron(Fe)__furA	0.00502431	0.00496154
multidrug__mexT	0.0021587	0.0160935		multidrug__mdtH	4.86787e-05	0.000501737		Iron(Fe)__ideR	0.0143756	0.0141408
multidrug__mexW	0.00376654	0.0202468		multidrug__mdtE	2.92474e-05	3.51414e-05		multimetal__acrD	0.00195786	0.00878616
multidrug_ABC_transporter	0.0201827	0.0183828		multidrug__norA	1.13435e-05	5.05139e-06		multimetal__actR	0.0581248	0.0627222
multidrug_transporter	0.018398	0.0601047		multidrug__mdtM	9.90556e-06	2.98911e-05		multimetal__cnrA	0.00179659	0.00181643
multidrug__oprC	0.00137441	0.0010671		quinolone__qnrB	0	0.000105541		multimetal__corA	0.000464549	0.0110184
multidrug__qacEdelta1	0.000199559	0.00772327		tetracycline__tetM	0.000465754	0.000867048		multimetal__corC	0.000369345	0.00445423
multidrug__smeB	0.000862092	0.000923267		tetracycline__tetO	7.36222e-05	0.000131375		multimetal__cueA	0.00386852	0.0172118
multidrug__smeD	0.000354805	0.00283998		tetracycline__tetL	5.07206e-05	0.00164756		multimetal__czcA	0.00237113	0.00345811
multidrug__TolC	0.000510625	0.00848417		tetracycline__tetW	1.43257e-05	9.25872e-06		multimetal__czrA	0.00245205	0.00309352
polymyxin__arnA	0.000624339	0.0048919		trimethoprim__dfrB1	0.00416075	0.00326938		multimetal__mgtA	0.000734867	0.00437725
quinolone__qepA	0.00111933	0.000774616		trimethoprim__dfrA1	3.48137e-05	0.001208		multimetal__nczA	0.00233078	0.0041651
rifamycin__arr	0.00630001	0.00725783		trimethoprim__dfrA5	2.84117e-05	2.41528e-05		multimetal__pitA	0.000357791	0.00882703
sulfonamide__sul1	0.000692624	0.0284621		trimethoprim__dfrA15	3.95574e-06	4.91891e-05		multimetal__robA	0.000113108	0.00473983
sulfonamide__sul2	0.00150014	0.0191248		trimethoprim__dfrA14	1.44222e-06	2.05053e-05		Selenium(Se)__sodA	0.00042653	0.00975045
tetracenomycin_C__tcmA	0.0038524	0.00493991		trimethoprim__dfrA17	0	4.79161e-05		Silver(Ag)__silP	0.0171469	0.0143128
tetracycline__otrA	0.00147778	0.000696139		trimethoprim__dfrA12	0	3.20161e-05		Zinc(Zn)__mdtB	0.00895979	0.0102413
tetracycline__tet43	0.000697507	0.000429858		vancomycin__vanY	3.54406e-05	3.25159e-05		Zinc(Zn)__mdtC	0.0026226	0.00475382
tetracycline__tetA	0.000448422	0.00531435
tetracycline__tetG	4.16051e-05	0.00202627
tetracycline__tetL	5.999e-05	0.0033333
tetracycline__tetM	0.000742153	0.00127121
tetracycline__tetV	0.00229493	0.00297465
tetracycline__tetX2	0.00129521	0.00307743
tetracycline__tetZ	3.16335e-05	0.00656923
trimethoprim__dfrA1	3.54779e-05	0.00218892
trimethoprim__dfrB2	0.00515645	0.00355441
trimethoprim__dfrB6	0.00217104	0.00159416
vancomycin__vanA	0.000923567	0.000352352
vancomycin__vanH	0.000790614	0.000460916
vancomycin__vanR	0.580633	0.376864
vancomycin__vanS	0.0144348	0.0082383
vancomycin__vanX	0.019268	0.00867463

[truncated: 13 more sheets: Supplementary Fig. 4g, Supplementary Fig. 5abc, Supplementary Fig. 5d, Supplementary Fig. 6a, Supplementary Fig. 6b, Supplementary Fig. 6c, Supplementary Fig. 7a, Supplementary Fig. 7b, Supplementary Fig. 7cde, Supplementary Fig. 8a, Supplementary Fig. 8b, Supplementary Fig. 9a, Supplementary Fig. 9b]
